# Supplementary material for: Transcriptomic Analysis Reveals the Beneficial Effects of Spermidine in an ALS Mouse Model
Source: Biomolecules. 2026 Apr 10;16(4):566. doi: 10.3390/biom16040566 (PMC13113488; doi:10.3390/biom16040566)
Supplement: Supplementary file 1 [file biomolecules-16-00566-s001.zip]

Archive with 2 entries (2 files):
- Supplementary Tables and Figures.pdf
- Supplementary_data.xlsx
