# Supplementary material for: Transcriptomic Analysis Reveals the Beneficial Effects of Spermidine in an ALS Mouse Model
Source: Biomolecules. 2026 Apr 10;16(4):566. doi: 10.3390/biom16040566 (PMC13113488; doi:10.3390/biom16040566)
Supplement: Supplementary file 1 [file biomolecules-16-00566-s001.zip › Supplementary_data.xlsx]

## Sheet: S1 DEGs SC_ALS~CTR
ens_gene	symbol	havana_id	gene_type	log2FoldChange	qvalue	average_als_control	average_control	A2-SC_S25	53E-SC_S27	54F-SC_S28	54G-SC_S18	54D-SC_S19	54H-SC_S20	54H-SC_S20
ENSMUSG00000113599	9530014B07Rik	OTTMUSG00000067507	lncRNA	8.8441	0	202.69	0.17	168.103	193.068	246.885	0	0	0.5032	305.18
ENSMUSG00000117324	Gm32432	OTTMUSG00000072084	lncRNA	2.0336	0.0003	47.1	12.34	45.4866	61.94	33.8647	15.7442	11.7082	9.5616	169.42
ENSMUSG00000097415	AU020206	OTTMUSG00000042846	lncRNA	1.8865	0	537.86	146.57	472.665	784.793	356.126	139.729	154.549	145.437	0.56
ENSMUSG00000121151	ENSMUSG00000121151	NA	lncRNA	1.7974	0.0164	24.12	6.83	21.7545	27.6753	22.9406	5.9041	7.0249	7.5486	1128.72
ENSMUSG00000120992	ENSMUSG00000120992	NA	lncRNA	1.6422	0	130.23	38.55	110.75	177.254	102.686	39.3604	16.3915	59.8858	2077.35
ENSMUSG00000000031	H19	OTTMUSG00000014998	lncRNA	1.5902	0.0483	27.28	8.32	37.5759	22.4038	21.8482	7.8721	7.0249	10.0648	82.47
ENSMUSG00000110235	Gm5086	OTTMUSG00000061064	lncRNA	1.4247	0.0072	49.5	18.73	33.6206	74.4598	40.4192	19.6802	16.3915	20.1297	16.27
ENSMUSG00000106407	Gm43439	OTTMUSG00000052849	lncRNA	1.2731	0.0019	119.97	51.44	124.594	168.688	66.637	51.1685	60.8829	42.2723	1922.52
ENSMUSG00000121501	ENSMUSG00000121501	NA	lncRNA	1.244	0.0004	181.15	76.17	144.371	273.459	125.627	78.7208	63.2245	86.5576	307.98
ENSMUSG00000105987	AI506816	OTTMUSG00000053504	lncRNA	1.2177	0	253.41	110.04	276.875	299.816	183.525	151.537	81.9577	96.6225	49.93
ENSMUSG00000117613	Gm2629	OTTMUSG00000072880	lncRNA	1.1722	0.0051	155.02	69.31	124.594	221.403	119.073	84.6248	53.8579	69.4474	1782.27
ENSMUSG00000108112	Gm45193	OTTMUSG00000057866	lncRNA	1.0664	0.0074	150.8	73.68	110.75	234.581	107.056	72.8167	77.2744	70.9571	2238.36
ENSMUSG00000121141	ENSMUSG00000121141	NA	lncRNA	0.5003	0.0199	2218.57	1570.29	2610.54	2308.25	1736.93	1922.75	1449.48	1338.62	1701.49
ENSMUSG00000102828	Gm38182	OTTMUSG00000050875	lncRNA	0.4613	0.0101	1973.44	1433.33	2145.78	2153.4	1621.14	1645.26	1280.88	1373.85	624.38
ENSMUSG00000111219	Gm38642	OTTMUSG00000062578	lncRNA	-0.4045	0.0268	2827.82	3738.11	2849.84	2404.46	3229.16	3847.48	3491.4	3875.47	1605
ENSMUSG00000078706	Gm53	OTTMUSG00000001985	lncRNA	-0.4382	0.0273	180.27	247.62	181.946	188.456	170.416	249.938	259.923	233.001	251.32
ENSMUSG00000110633	Gm32122	OTTMUSG00000061784	lncRNA	-0.6081	0.0328	247.2	375.72	223.478	183.843	334.277	334.563	405.105	387.496	1516.36
ENSMUSG00000097428	AW047730	OTTMUSG00000042914	lncRNA	-0.7586	0.0001	184.47	316.88	164.147	193.727	195.541	275.523	367.639	307.481	336.59
ENSMUSG00000087674	4930447M23Rik	OTTMUSG00000011490	lncRNA	-0.7764	0.0355	52.41	90.5	57.3527	47.4434	52.4357	76.7528	114.741	80.0155	467.31
ENSMUSG00000097603	A430010J10Rik	OTTMUSG00000057376	lncRNA	-0.9842	0.0088	42.81	85.56	39.5536	34.2647	54.6205	98.401	84.2994	73.9766	555.38
ENSMUSG00000086411	Gm14236	OTTMUSG00000016049	lncRNA	-3.7887	0.0084	36.01	498.3	43.5089	54.6917	9.8317	332.595	866.41	295.906	170.54
ENSMUSG00000068129	Cst7	OTTMUSG00000015741	protein_coding	6.7656	0	236.75	1.51	181.946	457.302	71.0066	0	0	4.5292	700.68
ENSMUSG00000030789	Itgax	OTTMUSG00000058667	protein_coding	6.6474	0	413.59	3.77	344.116	742.621	154.03	3.936	2.3416	5.0324	3182.51
ENSMUSG00000060699	Vmn1r35	OTTMUSG00000040010	protein_coding	6.4534	0.0001	21.48	0	21.7545	16.4734	26.2178	0	0	0	72.37
ENSMUSG00000049723	Mmp12	OTTMUSG00000027381	protein_coding	6.2508	0	96.93	0.67	77.1295	160.122	53.5281	0	0	2.013	224.96
ENSMUSG00000022218	Tgm1	OTTMUSG00000069727	protein_coding	5.9603	0	88.9	1.77	43.5089	187.138	36.0495	1.968	2.3416	1.0065	725.92
ENSMUSG00000027656	Ccn5	OTTMUSG00000001174	protein_coding	5.7516	0	94.31	2.06	67.2411	175.277	40.4192	0	4.6833	1.5097	976.69
ENSMUSG00000050359	Sprr1a	OTTMUSG00000042112	protein_coding	5.6507	0	98.62	1.62	108.772	139.036	48.066	0	2.3416	2.5162	137.44
ENSMUSG00000000982	Ccl3	OTTMUSG00000000991	protein_coding	5.2694	0	149.59	3.24	134.482	224.697	89.5776	0	4.6833	5.0324	3525.83
ENSMUSG00000001131	Timp1	OTTMUSG00000017184	protein_coding	5.2336	0	92.18	2.76	73.1741	157.486	45.8812	3.936	2.3416	2.013	107.71
ENSMUSG00000026285	Pdcd1	OTTMUSG00000048696	protein_coding	5.1767	0	36.64	0.99	31.6429	55.3507	22.9406	1.968	0	1.0065	228.88
ENSMUSG00000079293	Clec7a	OTTMUSG00000042656	protein_coding	5.036	0	696.91	20.94	611.103	1126.78	352.848	15.7442	23.4165	23.6524	60.03
ENSMUSG00000073490	Ifi207	OTTMUSG00000033916	protein_coding	4.9239	0	104.59	3.71	39.5536	252.373	21.8482	3.936	4.6833	2.5162	1198.84
ENSMUSG00000018930	Ccl4	OTTMUSG00000000993	protein_coding	4.7121	0	52.95	1.98	43.5089	80.3902	34.9571	3.936	0	2.013	150.35
ENSMUSG00000029816	Gpnmb	OTTMUSG00000057401	protein_coding	4.6456	0	719.36	28.93	650.657	1298.76	208.65	21.6482	37.4664	27.6783	21.88
ENSMUSG00000024912	Fosl1	OTTMUSG00000074356	protein_coding	4.4501	0.0001	32.85	0.84	41.5313	42.8309	14.2013	0	0	2.5162	462.26
ENSMUSG00000022982	Sod1	OTTMUSG00000071842	protein_coding	4.3415	0	51058.2	2516.3	55432.4	44386.6	53355.5	2513.16	2432.97	2602.77	1891.1
ENSMUSG00000090675	Olfr111	OTTMUSG00000037460	protein_coding	4.3248	0	49.6	2.76	33.6206	88.9564	26.2178	3.936	2.3416	2.013	701.8
ENSMUSG00000034855	Cxcl10	OTTMUSG00000028740	protein_coding	4.0685	0.0002	108.58	6.84	35.5982	246.442	43.6964	11.8081	4.6833	4.0259	42.64
ENSMUSG00000027322	Siglec1	OTTMUSG00000015684	protein_coding	4.001	0.0011	81.32	4.73	41.5313	183.843	18.571	1.968	4.6833	7.5486	277.13
ENSMUSG00000025044	Msr1	OTTMUSG00000061057	protein_coding	3.9614	0.0002	27.15	1.94	27.6875	42.8309	10.9241	1.968	2.3416	1.5097	1762.64
ENSMUSG00000026628	Atf3	OTTMUSG00000021405	protein_coding	3.9336	0	150.18	9.31	144.371	222.062	84.1156	9.8401	7.0249	11.0713	702.92
ENSMUSG00000004707	Ly9	OTTMUSG00000016916	protein_coding	3.9153	0	97.96	6.74	100.862	141.671	51.3433	1.968	11.7082	6.5421	830.27
ENSMUSG00000026358	Rgs1	OTTMUSG00000035154	protein_coding	3.8904	0	51.58	3.63	33.6206	98.1815	22.9406	7.8721	0	3.0195	43.76
ENSMUSG00000001020	S100a4	OTTMUSG00000022114	protein_coding	3.8418	0	112.93	6.56	106.795	158.804	73.1915	3.936	4.6833	11.0713	178.96
ENSMUSG00000105518	Gm42674	OTTMUSG00000052754	protein_coding	3.7968	0	109.05	6.12	104.817	150.238	72.099	3.936	2.3416	12.0778	2576.07
ENSMUSG00000026981	Il1rn	OTTMUSG00000011966	protein_coding	3.7026	0.0002	26.84	1.17	25.7098	36.2415	18.571	0	0	3.5227	39.83
ENSMUSG00000039518	Cdsn	OTTMUSG00000037244	protein_coding	3.5942	0.0002	42.5	4.97	37.5759	62.599	27.3102	7.8721	7.0249	0	178.4
ENSMUSG00000028327	Stra6l	OTTMUSG00000006732	protein_coding	3.5545	0.0034	25.61	2.92	21.7545	44.1487	10.9241	5.9041	2.3416	0.5032	1778.34
ENSMUSG00000030577	Cd22	OTTMUSG00000049771	protein_coding	3.5264	0	85.99	7.48	87.0179	143.648	27.3102	7.8721	7.0249	7.5486	59.47
ENSMUSG00000037868	Egr2	OTTMUSG00000033571	protein_coding	3.5143	0	55.38	6.12	57.3527	77.0956	31.6799	9.8401	7.0249	1.5097	138
ENSMUSG00000050370	Ch25h	OTTMUSG00000074071	protein_coding	3.5077	0.0002	51.49	5.72	31.6429	92.2511	30.5875	3.936	11.7082	1.5097	14595.9
ENSMUSG00000073489	Ifi204	OTTMUSG00000033920	protein_coding	3.4898	0.001	105.38	9.19	39.5536	247.101	29.4951	11.8081	4.6833	11.0713	24.12
ENSMUSG00000039457	Ppl	OTTMUSG00000071056	protein_coding	3.4183	0	51.66	5.16	33.6206	99.4994	21.8482	3.936	7.0249	4.5292	19327.3
ENSMUSG00000028362	Tnfsf8	OTTMUSG00000000301	protein_coding	3.339	0	42.14	3.89	39.5536	67.2115	19.6634	1.968	4.6833	5.0324	661.41
ENSMUSG00000021091	Serpina3n	OTTMUSG00000016315	protein_coding	3.3356	0	6538	647.45	5217.12	11263.9	3133.03	755.719	519.846	666.796	49.93
ENSMUSG00000050335	Lgals3	OTTMUSG00000032779	protein_coding	3.2914	0	406.76	40.68	387.625	582.5	250.162	35.4243	39.808	46.8015	95.93
ENSMUSG00000079419	Ms4a6c	OTTMUSG00000047127	protein_coding	3.2342	0.0001	62.57	5.42	51.4197	116.632	19.6634	0	4.6833	11.5746	1229.13
ENSMUSG00000040552	C3ar1	OTTMUSG00000034575	protein_coding	3.2261	0	484.92	51.89	448.933	729.443	276.38	43.2964	58.5412	53.8469	132.39
ENSMUSG00000000682	Cd52	OTTMUSG00000010233	protein_coding	3.2025	0	197.84	20.06	215.567	287.296	90.67	13.7761	18.7332	27.6783	139.69
ENSMUSG00000015355	Cd48	OTTMUSG00000016904	protein_coding	3.1622	0	62.68	6.3	33.6206	113.996	40.4192	9.8401	0	9.0584	12.9
ENSMUSG00000039013	Siglecf	OTTMUSG00000031683	protein_coding	3.1456	0	66.65	6.27	67.2411	98.8405	33.8647	5.9041	2.3416	10.5681	508.26
ENSMUSG00000018927	Ccl6	OTTMUSG00000000995	protein_coding	3.1277	0	244.18	25.05	227.433	324.856	180.248	19.6802	18.7332	36.7367	1386.77
ENSMUSG00000062593	Gm49339	OTTMUSG00000016501	protein_coding	3.09	0	108.91	11.62	77.1295	185.161	64.4522	7.8721	9.3666	17.6135	491.99
ENSMUSG00000021886	Gpr65	OTTMUSG00000065730	protein_coding	3.0503	0	49.46	5.26	55.375	71.1651	21.8482	5.9041	2.3416	7.5486	43.2
ENSMUSG00000069516	Lyz2	OTTMUSG00000064491	protein_coding	3.0242	0	1352.34	164.89	1125.3	2331.98	599.733	123.985	131.132	239.543	28.61
ENSMUSG00000112148	Lilrb4a	OTTMUSG00000063893	protein_coding	3.0086	0	157.56	18.08	108.772	275.435	88.4852	17.7122	9.3666	27.1751	571.09
ENSMUSG00000015568	Lpl	OTTMUSG00000036084	protein_coding	2.9808	0	979.27	124.23	844.469	1537.3	556.037	118.081	128.791	125.811	12.34
ENSMUSG00000026656	Fcgr2b	OTTMUSG00000021775	protein_coding	2.9741	0	377.6	48.32	278.853	681.34	172.601	43.2964	53.8579	47.808	699.56
ENSMUSG00000018774	Cd68	OTTMUSG00000006002	protein_coding	2.9684	0	667.45	85.7	648.679	1022.67	331	86.5928	88.9827	81.5252	163.81
ENSMUSG00000030124	Lag3	OTTMUSG00000024400	protein_coding	2.9534	0	310.53	39.23	302.585	452.03	176.97	35.4243	37.4664	44.7885	348.38
ENSMUSG00000028459	Cd72	OTTMUSG00000006823	protein_coding	2.897	0	69.14	9.62	65.2634	109.383	32.7723	13.7761	7.0249	8.0519	1521.41
ENSMUSG00000030717	Nupr1	OTTMUSG00000025271	protein_coding	2.8703	0	146.76	19.38	136.46	230.628	73.1915	15.7442	18.7332	23.6524	1665.02
ENSMUSG00000041559	Fmod	OTTMUSG00000034789	protein_coding	2.8671	0	837.85	115.4	816.782	1367.95	328.815	118.081	126.449	101.655	208.69
ENSMUSG00000089929	Bcl2a1b	OTTMUSG00000031931	protein_coding	2.8448	0.0001	40.39	6.11	39.5536	61.94	19.6634	3.936	9.3666	5.0324	319.2
ENSMUSG00000070780	Rbm47	OTTMUSG00000022238	protein_coding	2.8194	0	99.42	12.73	100.862	141.671	55.7129	7.8721	11.7082	18.62	60.59
ENSMUSG00000015340	Cybb	OTTMUSG00000016894	protein_coding	2.8022	0.001	255.96	35.74	183.924	488.931	95.0397	33.4563	16.3915	57.3696	759.58
ENSMUSG00000021624	Cd180	OTTMUSG00000035367	protein_coding	2.7274	0	346.25	51.11	326.317	531.103	181.34	53.1365	39.808	60.3891	4483.44
ENSMUSG00000056737	Capg	OTTMUSG00000022323	protein_coding	2.7183	0	222.55	30.75	201.723	309.7	156.215	27.5523	16.3915	48.3112	775.29
ENSMUSG00000026548	Slamf9	OTTMUSG00000021429	protein_coding	2.6905	0	63.63	9.56	65.2634	83.026	42.604	5.9041	11.7082	11.0713	1038.96
ENSMUSG00000053175	Bcl3	OTTMUSG00000031375	protein_coding	2.6843	0	122.7	20.75	126.572	185.82	55.7129	33.4563	18.7332	10.0648	5.61
ENSMUSG00000027750	Postn	OTTMUSG00000029043	protein_coding	2.639	0	80.38	11.62	65.2634	121.244	54.6205	7.8721	9.3666	17.6135	12.9
ENSMUSG00000056888	Glipr1	OTTMUSG00000027780	protein_coding	2.6257	0.0001	49.31	7.18	51.4197	69.1883	27.3102	3.936	7.0249	10.5681	14.02
ENSMUSG00000027832	Ptx3	OTTMUSG00000043511	protein_coding	2.6167	0	63.62	9.3	53.3973	88.2975	49.1584	3.936	9.3666	14.594	292.84
ENSMUSG00000063193	Cd300lb	OTTMUSG00000003518	protein_coding	2.612	0.0134	24.5	3.32	17.7991	41.513	14.2013	3.936	0	6.0389	361.28
ENSMUSG00000019122	Ccl9	OTTMUSG00000000998	protein_coding	2.6119	0	152.1	24.4	164.147	171.982	120.165	23.6162	23.4165	26.1686	85.83
ENSMUSG00000021822	Plau	OTTMUSG00000068785	protein_coding	2.6042	0	185.21	30	132.505	314.972	108.149	29.5203	25.7581	34.7237	43.2
ENSMUSG00000040528	Milr1	OTTMUSG00000003586	protein_coding	2.5807	0.004	26.25	3.94	23.7322	34.2647	20.7558	3.936	2.3416	5.5357	1732.9
ENSMUSG00000046805	Mpeg1	OTTMUSG00000073767	protein_coding	2.5742	0	3257.71	546.34	2928.94	4953.23	1890.96	507.749	519.846	611.439	1458.58
ENSMUSG00000043157	Arl11	OTTMUSG00000069080	protein_coding	2.5576	0	56.54	8.95	59.3304	76.4366	33.8647	5.9041	9.3666	11.5746	20.76
ENSMUSG00000046718	Bst2	OTTMUSG00000062160	protein_coding	2.5293	0	77.23	12.57	45.4866	133.764	52.4357	7.8721	11.7082	18.1167	329.86
ENSMUSG00000006538	Ihh	OTTMUSG00000048255	protein_coding	2.5219	0.0003	176.09	30.03	164.147	190.433	173.693	25.5843	25.7581	38.7496	30.85
ENSMUSG00000024737	Slc15a3	OTTMUSG00000028260	protein_coding	2.5205	0	206.08	37.69	174.036	336.058	108.149	29.5203	53.8579	29.6913	574.46
ENSMUSG00000015852	Fcrls	OTTMUSG00000027492	protein_coding	2.5121	0	945.8	163.57	907.755	1321.17	608.472	147.601	149.865	193.245	631.12
ENSMUSG00000027315	Spint1	OTTMUSG00000015880	protein_coding	2.4969	0	52.51	9.23	51.4197	67.8705	38.2343	5.9041	11.7082	10.0648	586.8
ENSMUSG00000026177	Slc11a1	OTTMUSG00000016632	protein_coding	2.4785	0	206.78	35.62	189.857	300.475	129.997	33.4563	28.0998	45.2918	2264.16
ENSMUSG00000024679	Ms4a6d	OTTMUSG00000033443	protein_coding	2.469	0.0003	51.27	9.09	37.5759	82.3671	33.8647	17.7122	0	9.5616	66.76
ENSMUSG00000018920	Cxcl16	OTTMUSG00000006042	protein_coding	2.4643	0	161.92	27.72	124.594	253.032	108.149	29.5203	16.3915	37.2399	1601.07
ENSMUSG00000071713	Csf2rb	OTTMUSG00000070725	protein_coding	2.4523	0	127.57	22.71	114.705	193.727	74.2839	25.5843	16.3915	26.1686	23.56
ENSMUSG00000030579	Tyrobp	OTTMUSG00000059315	protein_coding	2.4516	0	694.56	126	658.567	983.792	441.334	122.017	117.082	138.895	627.75
ENSMUSG00000062585	Cnr2	OTTMUSG00000009846	protein_coding	2.4249	0.0029	31.91	6.03	39.5536	44.1487	12.0165	7.8721	4.6833	5.5357	5387.2
ENSMUSG00000026069	Il1rl1	OTTMUSG00000037806	protein_coding	2.4034	0.0139	19.45	2.99	17.7991	23.0628	17.4786	3.936	0	5.0324	2045.38
ENSMUSG00000071714	Csf2rb2	OTTMUSG00000070724	protein_coding	2.3931	0	61.07	10.4	55.375	89.6154	38.2343	13.7761	2.3416	15.0973	54.42
ENSMUSG00000026728	Vim	OTTMUSG00000011231	protein_coding	2.386	0	5045.68	965.48	4892.78	7149.46	3094.8	942.681	976.468	977.296	2841.98
ENSMUSG00000069793	Slfn9	OTTMUSG00000000923	protein_coding	2.3844	0.0124	99.05	18.76	31.6429	214.154	51.3433	15.7442	16.3915	24.1556	96.49
ENSMUSG00000068744	Psrc1	OTTMUSG00000007307	protein_coding	2.3753	0.0272	25.18	4.84	23.7322	44.1487	7.6469	1.968	7.0249	5.5357	769.68
ENSMUSG00000031995	St14	OTTMUSG00000029771	protein_coding	2.3713	0	73.76	14.91	75.1518	116.632	29.4951	15.7442	16.3915	12.5811	187.93
ENSMUSG00000022014	Epsti1	OTTMUSG00000069118	protein_coding	2.3501	0.0014	46.97	7.78	33.6206	84.3439	22.9406	5.9041	2.3416	15.0973	75.17
ENSMUSG00000036887	C1qa	OTTMUSG00000009765	protein_coding	2.335	0	2494.64	494.37	2408.81	3708.49	1366.6	486.101	484.721	512.301	10.1
ENSMUSG00000063234	Gpr84	OTTMUSG00000071081	protein_coding	2.3342	0	74.14	16.05	61.3081	102.135	58.9901	19.6802	16.3915	12.0778	603.07
ENSMUSG00000046186	Cd109	OTTMUSG00000036023	protein_coding	2.334	0	669.14	132.26	575.505	1026.62	405.284	112.177	138.157	146.444	348.94
ENSMUSG00000053113	Socs3	OTTMUSG00000003735	protein_coding	2.3338	0	178.91	35.67	162.17	264.233	110.333	41.3284	30.4414	35.2269	107.71
ENSMUSG00000057191	AB124611	OTTMUSG00000038084	protein_coding	2.3107	0.0333	21.52	4.38	21.7545	36.2415	6.5545	3.936	4.6833	4.5292	1.68
ENSMUSG00000044827	Tlr1	OTTMUSG00000055138	protein_coding	2.304	0.0001	46.8	8.82	41.5313	63.9168	34.9571	7.8721	7.0249	11.5746	6.17
ENSMUSG00000043263	Ifi209	OTTMUSG00000050198	protein_coding	2.3023	0.0074	49.76	10.29	27.6875	104.112	17.4786	13.7761	7.0249	10.0648	2.24
ENSMUSG00000001025	S100a6	OTTMUSG00000052755	protein_coding	2.2971	0	674.19	137.35	656.59	915.922	450.073	125.953	145.182	140.908	6.17
ENSMUSG00000000555	Itga5	OTTMUSG00000062577	protein_coding	2.2964	0	138.33	26.96	126.572	210.86	77.5611	25.5843	21.0748	34.2205	42.07
ENSMUSG00000001403	Ube2c	OTTMUSG00000001153	protein_coding	2.2709	0.0267	21.51	4.95	25.7098	25.6985	13.1089	1.968	9.3666	3.5227	29.17
ENSMUSG00000027074	Slc43a3	OTTMUSG00000013409	protein_coding	2.2654	0.0018	74.12	14.09	67.2411	124.539	30.5875	5.9041	11.7082	24.6589	43.76
ENSMUSG00000073492	Gm10521	NA	protein_coding	2.2651	0.0147	26.4	5.22	15.8214	44.8077	18.571	3.936	4.6833	7.0454	2.24
ENSMUSG00000022033	Pbk	OTTMUSG00000027681	protein_coding	2.1925	0.0088	37.98	8.15	33.6206	67.2115	13.1089	7.8721	7.0249	9.5616	119.49
ENSMUSG00000028195	Ccn1	OTTMUSG00000055191	protein_coding	2.1768	0	209.75	48	189.857	291.909	147.475	64.9446	39.808	39.2529	1066.45
ENSMUSG00000073418	C4b	OTTMUSG00000037255	protein_coding	2.176	0	6436.97	1424.6	5842.07	9293.64	4175.19	1533.09	1308.98	1431.72	1310.48
ENSMUSG00000036896	C1qc	OTTMUSG00000009764	protein_coding	2.1737	0	2216.4	491.15	2127.98	3290.07	1231.15	476.261	482.38	514.817	133.52
ENSMUSG00000030047	Arhgap25	OTTMUSG00000023045	protein_coding	2.1716	0	169.28	36.34	160.192	253.69	93.9472	41.3284	23.4165	44.2853	166.05
ENSMUSG00000056130	Ticam2	OTTMUSG00000033482	protein_coding	2.1682	0.0002	64.93	13.21	39.5536	106.089	49.1584	3.936	14.0499	21.6394	41.51
ENSMUSG00000028874	Fgr	OTTMUSG00000010096	protein_coding	2.1649	0	64.08	13.61	67.2411	88.9564	36.0495	17.7122	7.0249	16.1037	627.19
ENSMUSG00000023992	Trem2	OTTMUSG00000021045	protein_coding	2.1647	0	557.56	123.51	458.822	859.912	353.941	110.209	119.424	140.908	197.47
ENSMUSG00000033880	Lgals3bp	OTTMUSG00000003881	protein_coding	2.1634	0	1217.73	271.92	955.219	2175.81	522.172	308.979	229.482	277.286	3.93
ENSMUSG00000022148	Fyb	OTTMUSG00000034885	protein_coding	2.1538	0	303.56	67.02	304.563	420.401	185.71	68.8807	56.1996	75.9896	8.41
ENSMUSG00000037379	Spon2	OTTMUSG00000055359	protein_coding	2.1229	0.0346	18.87	4.02	25.7098	17.7913	13.1089	0	7.0249	5.0324	2683.78
ENSMUSG00000031138	F9	OTTMUSG00000018393	protein_coding	2.1135	0.0295	20.34	4.68	23.7322	26.3575	10.9241	1.968	7.0249	5.0324	30.29
ENSMUSG00000000290	Itgb2	OTTMUSG00000019985	protein_coding	2.1081	0	497.74	115.02	472.665	745.257	275.287	110.209	110.058	124.804	6.73
ENSMUSG00000022146	Osmr	OTTMUSG00000040092	protein_coding	2.0985	0	551.55	128.81	468.71	869.137	316.799	125.953	124.107	136.379	230.57
ENSMUSG00000058715	Fcer1g	OTTMUSG00000021504	protein_coding	2.0962	0	525.8	124.28	474.643	756.459	346.294	133.825	121.766	117.255	508.82
ENSMUSG00000074896	Ifit3	OTTMUSG00000016645	protein_coding	2.0867	0.0138	540.29	127.11	221.5	1114.26	285.119	116.113	114.741	150.469	67.32
ENSMUSG00000036905	C1qb	OTTMUSG00000009766	protein_coding	2.0863	0	2235.86	526.31	2068.65	3361.89	1277.03	486.101	529.213	563.631	641.21
ENSMUSG00000093938	Evi2b	OTTMUSG00000000197	protein_coding	2.0741	0	85.55	19.01	90.9733	96.8637	68.8218	11.8081	21.0748	24.1556	10.1
ENSMUSG00000034947	Tmem106a	OTTMUSG00000002931	protein_coding	2.0635	0.0001	63.65	14.34	65.2634	92.91	32.7723	9.8401	14.0499	19.1232	33.66
ENSMUSG00000029561	Oasl2	OTTMUSG00000014606	protein_coding	2.0634	0.0159	325.26	77.83	172.058	687.93	115.795	72.8167	72.5911	88.0674	145.3
ENSMUSG00000025058	Tasl	OTTMUSG00000017917	protein_coding	2.058	0.0033	34.14	7.1	31.6429	40.1951	30.5875	7.8721	2.3416	11.0713	983.98
ENSMUSG00000024300	Myo1f	OTTMUSG00000037201	protein_coding	2.0561	0	283.94	66.7	276.875	394.703	180.248	51.1685	67.9078	81.022	93.12
ENSMUSG00000013707	Tnfaip8l2	OTTMUSG00000022314	protein_coding	2.0542	0.0002	55.88	13.24	59.3304	71.1651	37.1419	5.9041	18.7332	15.0973	57.78
ENSMUSG00000024529	Lox	OTTMUSG00000073373	protein_coding	2.0461	0.0304	45.57	11.49	21.7545	90.9332	24.033	9.8401	14.0499	10.5681	12344.6
ENSMUSG00000025498	Irf7	OTTMUSG00000024538	protein_coding	2.0424	0.0483	163.44	39.91	59.3304	357.803	73.1915	33.4563	44.4913	41.7691	106.59
ENSMUSG00000114635	Gm49392	OTTMUSG00000068300	protein_coding	2.0352	0.0232	22.08	4.86	15.8214	29.6521	20.7558	0	7.0249	7.5486	33.66
ENSMUSG00000061132	Blnk	OTTMUSG00000031860	protein_coding	2.0304	0	139.53	34.06	104.817	212.178	101.594	23.6162	39.808	38.7496	971.08
ENSMUSG00000025355	Mmp19	OTTMUSG00000065154	protein_coding	2.0243	0	148.78	37.14	126.572	231.287	88.4852	21.6482	51.5163	38.2464	124.54
ENSMUSG00000040613	Apobec1	OTTMUSG00000024356	protein_coding	2.0123	0	174.6	42.2	140.415	277.412	105.964	33.4563	39.808	53.3437	11.78
ENSMUSG00000071068	Treml2	OTTMUSG00000072562	protein_coding	2.0049	0.0171	38.34	9.56	29.6652	71.1651	14.2013	5.9041	11.7082	11.0713	198.59
ENSMUSG00000052776	Oas1a	OTTMUSG00000026831	protein_coding	2.0044	0.0317	34.02	8.64	19.7768	69.1883	13.1089	9.8401	7.0249	9.0584	125.66
ENSMUSG00000006519	Cyba	OTTMUSG00000061846	protein_coding	1.9966	0	170.76	41.27	168.103	258.962	85.208	31.4883	37.4664	54.8534	141.93
ENSMUSG00000022952	Runx1	OTTMUSG00000049470	protein_coding	1.9755	0	239.41	59.56	235.344	338.693	144.198	33.4563	70.2495	74.9831	67.88
ENSMUSG00000048779	P2ry6	OTTMUSG00000060006	protein_coding	1.9544	0	120.8	30.46	102.839	166.711	92.8548	27.5523	28.0998	35.7302	44.88
ENSMUSG00000038147	Cd84	OTTMUSG00000026928	protein_coding	1.9537	0	378.42	98.64	316.429	571.957	246.885	104.305	96.0076	95.616	44.32
ENSMUSG00000051439	Cd14	OTTMUSG00000073395	protein_coding	1.9418	0	128.69	33.01	118.661	161.439	105.964	29.5203	32.7831	36.7367	138
ENSMUSG00000024610	Cd74	OTTMUSG00000073579	protein_coding	1.9405	0	198.52	52.98	199.746	273.459	122.35	39.3604	70.2495	49.3177	532.94
ENSMUSG00000046223	Plaur	OTTMUSG00000058079	protein_coding	1.9361	0.0008	62.68	15.14	45.4866	102.135	40.4192	15.7442	7.0249	22.6459	755.66
ENSMUSG00000044583	Tlr7	OTTMUSG00000019578	protein_coding	1.9356	0	284.43	73.51	253.143	407.882	192.264	74.7847	63.2245	82.5317	4.49
ENSMUSG00000026380	Tfcp2l1	OTTMUSG00000049007	protein_coding	1.9347	0.0003	68.1	17.91	47.4643	115.314	41.5116	17.7122	16.3915	19.6264	472.92
ENSMUSG00000026395	Ptprc	OTTMUSG00000043098	protein_coding	1.9343	0	614.41	158.73	506.286	877.044	459.904	153.506	133.474	189.219	4081.77
ENSMUSG00000078942	Naip6	OTTMUSG00000028714	protein_coding	1.93	0.0002	60.77	16.32	47.4643	88.9564	45.8812	21.6482	11.7082	15.6005	658.04
ENSMUSG00000021423	Ly86	OTTMUSG00000068199	protein_coding	1.9257	0	638.94	169.57	553.75	902.084	460.997	163.346	180.307	165.063	30.85
ENSMUSG00000033538	Casp4	OTTMUSG00000033830	protein_coding	1.9223	0.0456	27.66	7.48	21.7545	51.397	9.8317	7.8721	7.0249	7.5486	41.51
ENSMUSG00000038642	Ctss	OTTMUSG00000022029	protein_coding	1.9093	0	5113.04	1361.35	4698.97	7397.88	3242.27	1363.84	1320.69	1399.52	891.98
ENSMUSG00000038540	Tmc3	OTTMUSG00000036826	protein_coding	1.9049	0	129.89	35.22	124.594	176.595	88.4852	33.4563	37.4664	34.7237	7614.9
ENSMUSG00000059498	Fcgr3	OTTMUSG00000035155	protein_coding	1.9043	0	526.25	141.37	498.375	695.837	384.528	157.441	128.791	137.888	41.51
ENSMUSG00000022901	Cd86	OTTMUSG00000028661	protein_coding	1.9003	0	100.62	26.4	90.9733	131.128	79.7459	25.5843	23.4165	30.1945	26.37
ENSMUSG00000027995	Tlr2	OTTMUSG00000051567	protein_coding	1.8946	0	243.38	67.05	219.522	334.74	175.878	62.9766	77.2744	60.8923	126.78
ENSMUSG00000000628	Hk2	OTTMUSG00000035991	protein_coding	1.891	0	350.9	93.88	350.049	454.666	247.977	66.9127	110.058	104.674	10643.1
ENSMUSG00000064267	Hvcn1	OTTMUSG00000022575	protein_coding	1.891	0	200.78	53.02	201.723	272.8	127.812	43.2964	53.8579	61.8988	272.64
ENSMUSG00000044811	Cd300c2	OTTMUSG00000003604	protein_coding	1.8847	0	101.87	28.02	85.0402	146.284	74.2839	33.4563	23.4165	27.1751	139.69
ENSMUSG00000034459	Ifit1	OTTMUSG00000016647	protein_coding	1.8847	0.0316	312.9	84.67	130.527	659.595	148.568	68.8807	81.9577	103.165	209.25
ENSMUSG00000015947	Fcgr1	OTTMUSG00000053089	protein_coding	1.8798	0	128.86	34.24	87.0179	212.178	87.3928	39.3604	21.0748	42.2723	675.43
ENSMUSG00000020914	Top2a	OTTMUSG00000006446	protein_coding	1.8772	0	160.84	42	158.214	222.72	101.594	39.3604	32.7831	53.8469	2906.5
ENSMUSG00000035004	Igsf6	OTTMUSG00000059390	protein_coding	1.8765	0.0001	59.82	16.42	53.3973	82.3671	43.6964	15.7442	16.3915	17.1102	8.98
ENSMUSG00000046402	Rbp1	OTTMUSG00000047579	protein_coding	1.8738	0	244.1	68.45	231.388	316.289	184.617	70.8487	72.5911	61.8988	582.87
ENSMUSG00000037686	Aspg	OTTMUSG00000066404	protein_coding	1.8733	0	124.77	33.72	81.0849	210.201	83.0231	41.3284	21.0748	38.7496	204.2
ENSMUSG00000034708	Grn	OTTMUSG00000002816	protein_coding	1.8681	0	1745.93	478.69	1700.8	2594.23	942.75	539.237	437.888	458.957	136.32
ENSMUSG00000028581	Laptm5	OTTMUSG00000009589	protein_coding	1.8661	0	1358.43	372.83	1362.62	1980.76	731.915	430.996	323.147	364.347	83.59
ENSMUSG00000033952	Aspm	OTTMUSG00000019630	protein_coding	1.8619	0.0001	78.4	21.6	73.1741	107.407	54.6205	7.8721	32.7831	24.1556	84.71
ENSMUSG00000028270	Gbp2	OTTMUSG00000036785	protein_coding	1.8577	0.0015	327.6	90.58	185.902	596.996	199.911	84.6248	88.9827	98.1322	1134.33
ENSMUSG00000073421	H2-Ab1	OTTMUSG00000037120	protein_coding	1.8529	0.0016	48.64	11.91	61.3081	54.0328	30.5875	5.9041	11.7082	18.1167	722
ENSMUSG00000024164	C3	OTTMUSG00000042133	protein_coding	1.8506	0	6997.06	1940.05	6757.73	9484.73	4748.71	1918.82	1887.37	2013.97	168.86
ENSMUSG00000040212	Emp3	OTTMUSG00000059934	protein_coding	1.8463	0	96.31	25.23	98.884	114.655	75.3763	17.7122	25.7581	32.2075	2.8
ENSMUSG00000041515	Irf8	OTTMUSG00000033858	protein_coding	1.8463	0	405.17	113.72	393.558	580.523	241.423	120.049	112.399	108.7	3017.57
ENSMUSG00000028068	Iqgap3	OTTMUSG00000051871	protein_coding	1.8413	0.014	48.3	13.46	35.5982	92.91	16.3861	7.8721	16.3915	16.1037	580.63
ENSMUSG00000031304	Il2rg	OTTMUSG00000018211	protein_coding	1.841	0.0003	55.67	16.19	61.3081	71.8241	33.8647	15.7442	18.7332	14.0908	118.93
ENSMUSG00000004098	Col5a3	OTTMUSG00000022343	protein_coding	1.8395	0	261.36	74.04	249.188	380.865	154.03	53.1365	96.0076	72.9701	2860.5
ENSMUSG00000004730	Adgre1	OTTMUSG00000072432	protein_coding	1.8374	0	230.05	65.11	223.478	285.32	181.34	53.1365	77.2744	64.9182	2.24
ENSMUSG00000052142	Rasal3	OTTMUSG00000034066	protein_coding	1.8163	0	159.21	45.57	138.438	226.674	112.518	37.3924	51.5163	47.808	1054.1
ENSMUSG00000026193	Fn1	OTTMUSG00000048807	protein_coding	1.8153	0	2368.51	673.84	2448.37	3382.32	1274.84	867.896	564.337	589.297	1585.92
ENSMUSG00000049130	C5ar1	OTTMUSG00000060709	protein_coding	1.809	0.0004	71.9	20.63	71.1965	100.817	43.6964	19.6802	21.0748	21.1362	29.17
ENSMUSG00000020143	Dock2	OTTMUSG00000005408	protein_coding	1.8053	0	532.69	152.97	531.996	720.876	345.202	159.41	147.524	151.979	17.95
ENSMUSG00000035692	Isg15	OTTMUSG00000074683	protein_coding	1.8044	0.0269	52.83	15.77	29.6652	108.066	20.7558	19.6802	14.0499	13.5875	113.32
ENSMUSG00000074874	Ctla2b	OTTMUSG00000068281	protein_coding	1.7985	0.0094	32.1	8.91	27.6875	40.1951	28.4027	3.936	11.7082	11.0713	89.2
ENSMUSG00000090124	Ugt1a7c	OTTMUSG00000020819	protein_coding	1.7982	0	68.67	20.16	77.1295	76.4366	52.4357	23.6162	18.7332	18.1167	9.54
ENSMUSG00000045322	Tlr9	OTTMUSG00000049422	protein_coding	1.79	0.0001	90.9	27.75	83.0625	121.903	67.7294	47.2325	16.3915	19.6264	12.34
ENSMUSG00000023224	Serping1	OTTMUSG00000013680	protein_coding	1.7828	0	220.36	64.33	203.701	349.236	108.149	61.0086	65.5662	66.428	1847.35
ENSMUSG00000033386	Frrs1	OTTMUSG00000054477	protein_coding	1.782	0	99.38	28.19	88.9956	137.059	72.099	25.5843	25.7581	33.214	1948.88
ENSMUSG00000016256	Ctsz	OTTMUSG00000016461	protein_coding	1.7786	0	1835.19	536.79	1736.4	2498.69	1270.47	531.365	559.654	519.346	9546.96
ENSMUSG00000004951	Hspb1	OTTMUSG00000024281	protein_coding	1.777	0	1103.25	321.61	1131.23	1489.2	689.311	348.339	283.339	333.146	198.03
ENSMUSG00000001473	Tubb6	OTTMUSG00000074422	protein_coding	1.775	0	129.46	39.19	140.415	162.757	85.208	39.3604	44.4913	33.7172	7002.3
ENSMUSG00000041390	Mdfic	OTTMUSG00000021421	protein_coding	1.7715	0	225.03	65.12	209.634	307.064	158.399	61.0086	60.8829	73.4733	210.93
ENSMUSG00000030921	Trim30a	OTTMUSG00000019192	protein_coding	1.7714	0.0183	259.21	75.73	150.304	506.063	121.257	61.0086	72.5911	93.603	1193.79
ENSMUSG00000004266	Ptpn6	OTTMUSG00000038210	protein_coding	1.7667	0	242.35	71.7	241.277	345.942	139.828	76.7528	67.9078	70.4539	1560.68
ENSMUSG00000043008	Klhl6	OTTMUSG00000035230	protein_coding	1.7666	0	107.44	30.99	96.9063	155.509	69.9142	31.4883	25.7581	35.7302	615.41
ENSMUSG00000028859	Csf3r	OTTMUSG00000009297	protein_coding	1.7623	0	306.73	90.36	282.808	424.355	213.02	59.0406	112.399	99.6419	1766
ENSMUSG00000071203	Naip5	OTTMUSG00000028712	protein_coding	1.7614	0.001	66.03	21.1	35.5982	110.042	52.4357	15.7442	30.4414	17.1102	1153.96
ENSMUSG00000005413	Hmox1	OTTMUSG00000030644	protein_coding	1.7463	0	220.57	66.32	158.214	395.362	108.149	64.9446	65.5662	68.4409	136.88
ENSMUSG00000028108	Ecm1	OTTMUSG00000030311	protein_coding	1.7373	0.0001	150.38	45.75	170.08	222.062	58.9901	35.4243	58.5412	43.2788	768
ENSMUSG00000032359	Ctsh	OTTMUSG00000024409	protein_coding	1.7289	0	606.78	184.11	553.75	832.896	433.687	151.537	213.09	187.709	4.49
ENSMUSG00000000958	Slc7a7	OTTMUSG00000053898	protein_coding	1.7288	0.0003	67.51	19.67	67.2411	91.5922	43.6964	13.7761	21.0748	24.1556	47.12
ENSMUSG00000027907	S100a11	OTTMUSG00000022126	protein_coding	1.7259	0	162.7	50.45	176.013	221.403	90.67	57.0726	51.5163	42.7756	1512.43
ENSMUSG00000078945	Naip2	OTTMUSG00000028711	protein_coding	1.719	0	140.71	43.07	120.638	204.27	97.2245	53.1365	32.7831	43.2788	62.27
ENSMUSG00000068699	Flnc	OTTMUSG00000022425	protein_coding	1.7149	0	2215.13	675.4	1837.26	3176.07	1632.06	696.679	648.637	680.887	64.51
ENSMUSG00000029484	Anxa3	OTTMUSG00000053295	protein_coding	1.7135	0	482.88	146.05	480.576	655.642	312.429	153.506	124.107	160.534	132.96
ENSMUSG00000110040	Gm49369	OTTMUSG00000018797	protein_coding	1.7044	0	11826.5	3628.37	11834.4	16466.8	7178.22	3640.84	3367.29	3876.98	104.34
ENSMUSG00000031613	Hpgd	OTTMUSG00000060690	protein_coding	1.7042	0	731.91	224.92	686.255	988.405	521.08	234.194	213.09	227.465	640.65
ENSMUSG00000071637	Cebpd	OTTMUSG00000060220	protein_coding	1.7018	0	254.27	74.97	239.299	374.935	148.568	68.8807	46.833	109.204	138
ENSMUSG00000031264	Btk	OTTMUSG00000019307	protein_coding	1.6961	0.0019	60.99	16.69	53.3973	86.9796	42.604	17.7122	4.6833	27.6783	211.49
ENSMUSG00000007891	Ctsd	OTTMUSG00000060153	protein_coding	1.6951	0	19150.2	5913.68	18926.4	26866.2	11658.2	5945.39	5533.32	6262.34	194.66
ENSMUSG00000064023	Klk8	OTTMUSG00000058312	protein_coding	1.6915	0.0026	39.56	12.97	37.5759	49.4202	31.6799	13.7761	14.0499	11.0713	270.4
ENSMUSG00000006219	Fblim1	OTTMUSG00000010344	protein_coding	1.687	0	140.52	45.19	136.46	204.27	80.8383	35.4243	60.8829	39.2529	2043.69
ENSMUSG00000042622	Maff	OTTMUSG00000070775	protein_coding	1.6814	0.0001	83.84	26.35	104.817	100.817	45.8812	31.4883	23.4165	24.1556	125.1
ENSMUSG00000002111	Spi1	OTTMUSG00000014371	protein_coding	1.68	0.0001	144.59	43.01	132.505	202.952	98.3169	21.6482	44.4913	62.9053	2898.64
ENSMUSG00000020120	Plek	OTTMUSG00000005189	protein_coding	1.6681	0	1261.59	397.21	1145.08	1771.22	868.466	377.86	398.08	415.678	434.21
ENSMUSG00000022876	Samsn1	OTTMUSG00000023564	protein_coding	1.6589	0.0002	93.77	28.58	85.0402	135.082	61.1749	25.5843	23.4165	36.7367	180.64
ENSMUSG00000067586	S1pr3	OTTMUSG00000067417	protein_coding	1.6521	0	304.22	97.32	231.388	463.891	217.39	102.337	88.9827	100.648	741.63
ENSMUSG00000031838	Ifi30	OTTMUSG00000061545	protein_coding	1.6496	0	119.43	37.61	110.75	166.711	80.8383	35.4243	35.1247	42.2723	3846.72
ENSMUSG00000039476	Prrx2	OTTMUSG00000011872	protein_coding	1.6376	0.0062	51.16	15.71	27.6875	74.4598	51.3433	13.7761	11.7082	21.6394	272.08
ENSMUSG00000035279	Ssc5d	OTTMUSG00000058585	protein_coding	1.6265	0	122.15	38.74	140.415	146.284	79.7459	49.2005	25.7581	41.2659	1240.91
ENSMUSG00000025887	Casp12	OTTMUSG00000033710	protein_coding	1.6261	0	194.42	62.49	172.058	251.714	159.492	70.8487	49.1746	67.4344	250.2
ENSMUSG00000054545	Ugt1a6a	OTTMUSG00000020818	protein_coding	1.6259	0.0046	40.07	14.39	45.4866	44.1487	30.5875	17.7122	16.3915	9.0584	699
ENSMUSG00000034792	Gna15	OTTMUSG00000030451	protein_coding	1.6226	0.0001	79.12	25.81	88.9956	85.0028	63.3598	37.3924	16.3915	23.6524	684.41
ENSMUSG00000037405	Icam1	OTTMUSG00000063048	protein_coding	1.6208	0.0002	95.67	32.35	79.1072	148.92	58.9901	27.5523	39.808	29.6913	1552.82
ENSMUSG00000060802	B2m	OTTMUSG00000015534	protein_coding	1.6205	0	4280.65	1392.24	3561.8	6376.53	2903.63	1300.86	1386.26	1489.6	1884.37
ENSMUSG00000028497	Hacd4	OTTMUSG00000007653	protein_coding	1.6197	0	129.17	42.85	126.572	181.208	79.7459	43.2964	44.4913	40.7626	177.27
ENSMUSG00000040751	Lat2	OTTMUSG00000055759	protein_coding	1.6194	0	147.07	48.09	138.438	195.704	107.056	45.2644	49.1746	49.821	216.54
ENSMUSG00000048327	Ckap2l	OTTMUSG00000015411	protein_coding	1.6164	0.0257	49.51	15.42	37.5759	77.0956	33.8647	15.7442	9.3666	21.1362	276.57
ENSMUSG00000033777	Tlr13	OTTMUSG00000018275	protein_coding	1.6064	0	188.44	61.88	185.902	228.651	150.753	68.8807	53.8579	62.9053	58.34
ENSMUSG00000092463	Gm20489	OTTMUSG00000037700	protein_coding	1.6057	0.0202	31.6	10.73	37.5759	37.5594	19.6634	13.7761	9.3666	9.0584	682.73
ENSMUSG00000020932	Gfap	OTTMUSG00000003084	protein_coding	1.6014	0	94442.5	31124	93647.1	117370	72309.9	31736.3	30523.4	31112.4	21303.7
ENSMUSG00000039405	Prss23	OTTMUSG00000059648	protein_coding	1.5911	0	236.99	78.28	239.299	324.197	147.475	78.7208	72.5911	83.5382	222.71
ENSMUSG00000026480	Ncf2	OTTMUSG00000049696	protein_coding	1.5907	0	223.43	72.15	221.5	254.35	194.449	78.7208	56.1996	81.5252	566.6
ENSMUSG00000024986	Hhex	OTTMUSG00000021162	protein_coding	1.5795	0.0001	81.17	26.6	87.0179	94.2279	62.2674	19.6802	30.4414	29.6913	425.23
ENSMUSG00000104713	Gbp6	OTTMUSG00000053861	protein_coding	1.5739	0.0077	76.22	26.12	43.5089	140.353	44.7888	33.4563	18.7332	26.1686	14.59
ENSMUSG00000029925	Tbxas1	OTTMUSG00000034254	protein_coding	1.5695	0	145.03	50.02	140.415	196.363	98.3169	55.1045	49.1746	45.795	64.51
ENSMUSG00000046768	Rhoj	OTTMUSG00000027646	protein_coding	1.5684	0	336.4	113.03	357.96	444.782	206.465	123.985	98.3493	116.752	191.86
ENSMUSG00000079362	Gm43302	OTTMUSG00000053879	protein_coding	1.5647	0.0288	53.11	18.75	27.6875	102.135	29.4951	25.5843	14.0499	16.607	368.01
ENSMUSG00000022831	Hcls1	OTTMUSG00000035773	protein_coding	1.563	0	156.48	53.31	176.013	204.929	88.4852	57.0726	51.5163	51.3307	2898.08
ENSMUSG00000047180	Neurl3	OTTMUSG00000045459	protein_coding	1.5622	0.0003	54.54	19.61	53.3973	59.9632	50.2509	21.6482	21.0748	16.1037	303.5
ENSMUSG00000090165	Ugt1a10	OTTMUSG00000020817	protein_coding	1.5611	0.0212	35.83	13.4	41.5313	37.5594	28.4027	15.7442	16.3915	8.0519	40.39
ENSMUSG00000090175	Ugt1a9	OTTMUSG00000020809	protein_coding	1.5611	0.0212	35.83	13.4	41.5313	37.5594	28.4027	15.7442	16.3915	8.0519	208.69
ENSMUSG00000089675	Ugt1a8	OTTMUSG00000020811	protein_coding	1.5611	0.0212	35.83	13.4	41.5313	37.5594	28.4027	15.7442	16.3915	8.0519	3080.97
ENSMUSG00000030342	Cd9	OTTMUSG00000022694	protein_coding	1.5561	0	2350.32	798.53	2161.6	3207.04	1682.31	745.879	782.111	867.589	121.74
ENSMUSG00000089943	Ugt1a5	OTTMUSG00000020821	protein_coding	1.5412	0.0149	37.29	14.22	41.5313	40.8541	29.4951	17.7122	16.3915	8.5551	39.27
ENSMUSG00000030745	Il21r	OTTMUSG00000058203	protein_coding	1.5385	0.0001	70.92	25.17	61.3081	93.569	57.8977	25.5843	25.7581	24.1556	25.81
ENSMUSG00000020399	Havcr2	OTTMUSG00000005503	protein_coding	1.5363	0	175.13	62.5	142.393	246.442	136.551	59.0406	72.5911	55.8599	822.41
ENSMUSG00000031762	Mt2	OTTMUSG00000061618	protein_coding	1.531	0	5634.75	1948.85	6202	6994.61	3707.64	1979.83	1852.24	2014.48	3.93
ENSMUSG00000003283	Hck	OTTMUSG00000015777	protein_coding	1.5275	0.0002	86.39	28.4	55.375	112.019	91.7624	19.6802	25.7581	39.7561	69
ENSMUSG00000004891	Nes	OTTMUSG00000026661	protein_coding	1.5264	0	838.96	289.42	901.822	998.948	616.119	265.683	280.998	321.572	736.58
ENSMUSG00000030111	A2m	OTTMUSG00000056872	protein_coding	1.5263	0	5540.59	1924.46	5120.21	7717.46	3784.11	2019.19	1896.74	1857.47	1494.48
ENSMUSG00000051212	Gpr183	OTTMUSG00000069830	protein_coding	1.522	0.0017	58.22	21.5	57.3527	79.0724	38.2343	31.4883	16.3915	16.607	49.37
ENSMUSG00000025017	Pik3ap1	OTTMUSG00000074198	protein_coding	1.5153	0	321.61	113.67	334.228	464.55	166.046	110.209	124.107	106.687	96.49
ENSMUSG00000018381	Abi3	OTTMUSG00000001756	protein_coding	1.5072	0	171.47	60.11	152.281	223.38	138.736	51.1685	63.2245	65.9247	331.55
ENSMUSG00000022488	Nckap1l	OTTMUSG00000071088	protein_coding	1.4968	0	601.52	211.46	569.572	807.856	427.132	230.258	168.599	235.517	3002.43
ENSMUSG00000006344	Ggt5	OTTMUSG00000046608	protein_coding	1.4877	0	228.28	81.97	227.433	314.313	143.106	102.337	65.5662	78.0025	17.39
ENSMUSG00000035778	Ggta1	OTTMUSG00000012125	protein_coding	1.4826	0	290.53	105.47	274.897	416.448	180.248	84.6248	131.132	100.648	544.72
ENSMUSG00000024965	Fermt3	OTTMUSG00000074585	protein_coding	1.479	0	170.81	60.79	197.768	217.449	97.2245	57.0726	60.8829	64.415	7184.06
ENSMUSG00000031765	Mt1	OTTMUSG00000061619	protein_coding	1.4745	0	11775.7	4238.07	12957.8	15168.1	7201.17	4384.75	4214.97	4114.51	60.59
ENSMUSG00000024691	Fam111a	OTTMUSG00000033033	protein_coding	1.4738	0	181.56	65.9	174.036	225.356	145.291	61.0086	70.2495	66.428	132.96
ENSMUSG00000034205	Loxl2	OTTMUSG00000044487	protein_coding	1.4719	0	184.77	64.72	174.036	230.628	149.66	70.8487	46.833	76.4928	447.11
ENSMUSG00000045328	Cenpe	OTTMUSG00000054878	protein_coding	1.4711	0.0004	80.51	26.67	75.1518	104.112	62.2674	19.6802	21.0748	39.2529	171.1
ENSMUSG00000037725	Ckap2	OTTMUSG00000060881	protein_coding	1.4704	0.0017	76.13	28.18	55.375	120.585	52.4357	33.4563	23.4165	27.6783	1014.83
ENSMUSG00000005087	Cd44	OTTMUSG00000014837	protein_coding	1.4679	0	1519.65	549.55	1356.69	2138.25	1064.01	556.949	517.504	574.199	424.11
ENSMUSG00000058056	Palld	OTTMUSG00000031055	protein_coding	1.4667	0	704.23	255.52	745.585	877.703	489.4	222.386	288.023	256.15	191.3
ENSMUSG00000036854	Hspb6	OTTMUSG00000026204	protein_coding	1.4585	0	409.6	147.95	462.777	499.474	266.548	151.537	135.816	156.508	818.49
ENSMUSG00000027848	Olfml3	OTTMUSG00000046189	protein_coding	1.4493	0	855.37	315	840.514	1035.19	690.403	314.883	323.147	306.978	3744.06
ENSMUSG00000033355	Rtp4	OTTMUSG00000060333	protein_coding	1.4493	0.0029	155.06	56.81	92.9509	276.094	96.1321	61.0086	44.4913	64.9182	80.78
ENSMUSG00000052160	Pld4	OTTMUSG00000066047	protein_coding	1.4484	0	294.81	107.25	276.875	406.564	201.003	112.177	91.3243	118.262	282.74
ENSMUSG00000039865	Slc44a3	OTTMUSG00000054990	protein_coding	1.4474	0.0456	34.29	11.81	41.5313	32.9468	28.4027	3.936	16.3915	15.0973	1318.89
ENSMUSG00000030208	Emp1	OTTMUSG00000021171	protein_coding	1.4461	0	297.59	110.81	241.277	411.176	240.33	104.305	119.424	108.7	47.12
ENSMUSG00000108596	Gm49368	OTTMUSG00000030928	protein_coding	1.4341	0	833.88	306.06	785.139	1090.54	625.951	283.395	280.998	353.779	235.06
ENSMUSG00000056529	Ptafr	OTTMUSG00000009789	protein_coding	1.4314	0.0003	95.52	35.69	87.0179	135.082	64.4522	29.5203	39.808	37.7432	130.71
ENSMUSG00000034116	Vav1	OTTMUSG00000036994	protein_coding	1.4314	0	175.64	66.16	156.237	231.946	138.736	70.8487	63.2245	64.415	48.25
ENSMUSG00000049625	Tifab	OTTMUSG00000068426	protein_coding	1.4306	0	136.91	49.6	146.348	166.052	98.3169	53.1365	39.808	55.8599	53.86
ENSMUSG00000026288	Inpp5d	OTTMUSG00000035865	protein_coding	1.428	0	487.89	178.85	492.442	632.579	338.647	198.77	133.474	204.316	154.27
ENSMUSG00000029771	Irf5	OTTMUSG00000035855	protein_coding	1.4246	0	173.45	64.93	162.17	222.72	135.459	80.6888	49.1746	64.9182	216.54
ENSMUSG00000090171	Ugt1a2	OTTMUSG00000020805	protein_coding	1.4213	0.0398	36.41	15.12	41.5313	38.2183	29.4951	15.7442	21.0748	8.5551	727.61
ENSMUSG00000027399	Il1a	OTTMUSG00000015415	protein_coding	1.4179	0.0483	27.94	10.75	21.7545	43.4898	18.571	11.8081	9.3666	11.0713	106.59
ENSMUSG00000030793	Pycard	OTTMUSG00000025367	protein_coding	1.4173	0.0008	105.36	41.19	87.0179	141.671	87.3928	23.6162	63.2245	36.7367	78.54
ENSMUSG00000026786	Apbb1ip	OTTMUSG00000011555	protein_coding	1.4171	0	427.33	160.98	435.089	547.576	299.32	163.346	161.574	158.018	62.27
ENSMUSG00000020865	Abcc3	OTTMUSG00000001891	protein_coding	1.4156	0.0001	109.03	41.06	100.862	144.307	81.9307	35.4243	44.4913	43.2788	499.84
ENSMUSG00000022346	Myc	OTTMUSG00000034892	protein_coding	1.4136	0.0001	127.06	47.89	136.46	166.052	78.6535	57.0726	39.808	46.8015	635.6
ENSMUSG00000031165	Was	OTTMUSG00000018093	protein_coding	1.4087	0.0063	49.07	18.77	47.4643	62.599	37.1419	13.7761	23.4165	19.1232	1.12
ENSMUSG00000030786	Itgam	OTTMUSG00000058643	protein_coding	1.4069	0	1015.31	380.66	965.108	1317.21	763.595	344.403	365.297	432.285	696.75
ENSMUSG00000089960	Ugt1a1	OTTMUSG00000020815	protein_coding	1.4059	0.0437	36.05	15.12	41.5313	38.2183	28.4027	15.7442	21.0748	8.5551	17.95
ENSMUSG00000024338	Psmb8	OTTMUSG00000037118	protein_coding	1.4034	0.0005	119.33	47.22	83.0625	179.89	95.0397	31.4883	67.9078	42.2723	600.26
ENSMUSG00000040747	Cd53	OTTMUSG00000052103	protein_coding	1.4024	0	337.86	126.95	393.558	409.2	210.835	145.633	105.374	129.837	253.57
ENSMUSG00000026547	Tagln2	OTTMUSG00000021616	protein_coding	1.3987	0	421.61	161.59	397.514	606.221	261.086	179.09	159.232	146.444	1407.53
ENSMUSG00000037225	Fgf2	OTTMUSG00000007393	protein_coding	1.3981	0	1377.63	523.69	1319.11	1930.02	883.76	580.566	477.696	512.804	770.24
ENSMUSG00000090877	Hspa1b	OTTMUSG00000037920	protein_coding	1.3971	0.002	91.09	33.92	100.862	126.516	45.8812	35.4243	28.0998	38.2464	1552.26
ENSMUSG00000025161	Slc16a3	OTTMUSG00000004161	protein_coding	1.3936	0.0054	83.32	30.15	98.884	100.817	50.2509	33.4563	18.7332	38.2464	3222.9
ENSMUSG00000029762	Akr1b8	OTTMUSG00000014787	protein_coding	1.3928	0.0039	52.43	20.62	49.442	65.2347	42.604	21.6482	21.0748	19.1232	268.71
ENSMUSG00000023367	Tmem176a	OTTMUSG00000057391	protein_coding	1.3913	0	540.43	205.53	537.929	722.853	360.495	181.058	213.09	222.433	113.32
ENSMUSG00000090145	Ugt1a6b	OTTMUSG00000020822	protein_coding	1.3909	0.0292	37.22	15.5	41.5313	39.5362	30.5875	17.7122	18.7332	10.0648	664.21
ENSMUSG00000070337	Gpr179	OTTMUSG00000002518	protein_coding	1.3908	0	277.33	106.6	350.049	326.832	155.122	90.5289	131.132	98.1322	1925.88
ENSMUSG00000019832	Rab32	OTTMUSG00000027515	protein_coding	1.3853	0.0002	88.11	33.31	83.0625	108.066	73.1915	27.5523	35.1247	37.2399	457.77
ENSMUSG00000024397	Aif1	OTTMUSG00000037184	protein_coding	1.3834	0.0001	133.35	51.91	134.482	185.82	79.7459	49.2005	56.1996	50.3242	619.9
ENSMUSG00000037731	Themis2	OTTMUSG00000009993	protein_coding	1.3825	0.0285	58.97	22.75	49.442	100.158	27.3102	19.6802	23.4165	25.1621	195.23
ENSMUSG00000029641	Rasl11a	OTTMUSG00000055182	protein_coding	1.3811	0.011	61.89	23.26	69.2188	83.6849	32.7723	19.6802	23.4165	26.6718	285.54
ENSMUSG00000031004	Mki67	OTTMUSG00000060275	protein_coding	1.3752	0.0001	271.98	102.26	247.21	377.571	191.172	78.7208	86.641	141.411	37.03
ENSMUSG00000002332	Dhrs1	OTTMUSG00000027853	protein_coding	1.3743	0	2958.6	1143.21	2703.49	3998.43	2173.9	1182.78	1135.7	1111.16	2407.21
ENSMUSG00000002603	Tgfb1	OTTMUSG00000036027	protein_coding	1.3729	0	254.41	96.05	278.853	331.445	152.937	102.337	72.5911	113.23	807.83
ENSMUSG00000044468	Tent5c	OTTMUSG00000006991	protein_coding	1.3715	0	497	188	484.531	685.294	321.168	147.601	159.232	257.157	690.02
ENSMUSG00000032122	Slc37a2	OTTMUSG00000033306	protein_coding	1.368	0	146.17	60.69	126.572	198.34	113.611	61.0086	77.2744	43.7821	80.78
ENSMUSG00000070031	Sp140	OTTMUSG00000030222	protein_coding	1.3642	0.0495	39.99	15.68	21.7545	63.2579	34.9571	17.7122	11.7082	17.6135	84.71
ENSMUSG00000030798	Cd37	OTTMUSG00000025381	protein_coding	1.3624	0.0001	149.73	58.26	160.192	195.045	93.9472	51.1685	63.2245	60.3891	137.44
ENSMUSG00000057596	Trim30d	OTTMUSG00000019202	protein_coding	1.3594	0.0029	157.33	62.06	88.9956	287.955	95.0397	66.9127	53.8579	65.4215	2916.03
ENSMUSG00000030560	Ctsc	OTTMUSG00000031137	protein_coding	1.3584	0	451.31	177.07	429.156	606.88	317.891	177.122	177.965	176.135	166.61
ENSMUSG00000002699	Lcp2	OTTMUSG00000005404	protein_coding	1.3577	0.0001	139.66	53.7	112.728	193.727	112.518	66.9127	32.7831	61.3955	180.08
ENSMUSG00000031103	Elf4	OTTMUSG00000017543	protein_coding	1.351	0.0013	106.51	43.43	100.862	157.486	61.1749	47.2325	46.833	36.2334	122.3
ENSMUSG00000062175	Tgif2	OTTMUSG00000016034	protein_coding	1.3478	0.0272	45.21	17.49	47.4643	65.2347	22.9406	21.6482	11.7082	19.1232	269.84
ENSMUSG00000040061	Plcb2	OTTMUSG00000015372	protein_coding	1.3426	0.0001	132.51	49.72	124.594	174.618	98.3169	45.2644	37.4664	66.428	914.42
ENSMUSG00000029622	Arpc1b	OTTMUSG00000022984	protein_coding	1.3411	0	633.67	252.21	589.348	844.098	467.551	273.555	243.531	239.543	730.41
ENSMUSG00000030341	Tnfrsf1a	OTTMUSG00000023806	protein_coding	1.333	0	662.2	263.08	648.679	895.495	442.426	277.491	243.531	268.228	109.39
ENSMUSG00000035021	Baz1a	OTTMUSG00000037585	protein_coding	1.3263	0.0002	98.43	37.61	94.9286	123.88	76.4687	27.5523	37.4664	47.808	29.17
ENSMUSG00000028551	Cdkn2c	OTTMUSG00000008484	protein_coding	1.326	0.0483	47.03	19.13	39.5536	69.8473	31.6799	27.5523	11.7082	18.1167	200.83
ENSMUSG00000022468	Endou	OTTMUSG00000043611	protein_coding	1.3199	0.0104	64.05	26.84	63.2857	76.4366	52.4357	25.5843	32.7831	22.1427	56.66
ENSMUSG00000041736	Tspo	OTTMUSG00000059921	protein_coding	1.3105	0.0091	78.54	31.02	53.3973	123.221	58.9901	27.5523	25.7581	39.7561	92
ENSMUSG00000026605	Cenpf	OTTMUSG00000035168	protein_coding	1.3096	0.0016	85.84	34.84	69.2188	120.585	67.7294	23.6162	42.1497	38.7496	34907.1
ENSMUSG00000000562	Adora3	OTTMUSG00000052379	protein_coding	1.3043	0.0432	36.86	13.48	37.5759	46.7845	26.2178	13.7761	7.0249	19.6264	1506.82
ENSMUSG00000029217	Tec	OTTMUSG00000025011	protein_coding	1.3	0	151.41	63.83	132.505	188.456	133.274	51.1685	81.9577	58.3761	81.9
ENSMUSG00000027715	Ccna2	OTTMUSG00000006485	protein_coding	1.2978	0.0026	57.83	23.85	53.3973	69.8473	50.2509	21.6482	25.7581	24.1556	87.51
ENSMUSG00000035929	H2-Q4	OTTMUSG00000037138	protein_coding	1.2976	0.0024	151.25	62.35	122.616	233.922	97.2245	72.8167	53.8579	60.3891	112.2
ENSMUSG00000032085	Tagln	OTTMUSG00000063599	protein_coding	1.2934	0	275.03	112.61	312.473	260.28	252.347	125.953	107.716	104.171	119.49
ENSMUSG00000031273	Col4a6	OTTMUSG00000018922	protein_coding	1.2928	0.0088	49.36	21.42	45.4866	63.2579	39.3268	25.5843	21.0748	17.6135	191.3
ENSMUSG00000028480	Glipr2	OTTMUSG00000007145	protein_coding	1.2856	0	393.26	161.51	371.804	502.11	305.875	151.537	163.915	169.089	7.85
ENSMUSG00000048865	Arhgap30	OTTMUSG00000021534	protein_coding	1.2852	0	165.42	65.52	160.192	211.519	124.535	53.1365	60.8829	82.5317	21.88
ENSMUSG00000028864	Hgf	OTTMUSG00000055308	protein_coding	1.2807	0.0033	96.05	40.33	59.3304	137.059	91.7624	53.1365	28.0998	39.7561	707.41
ENSMUSG00000052085	Dock8	OTTMUSG00000073958	protein_coding	1.2779	0	418.39	172.03	369.826	590.407	294.951	149.57	173.282	193.245	366.89
ENSMUSG00000034786	Gpsm3	OTTMUSG00000020244	protein_coding	1.2767	0.0052	69.92	29.34	77.1295	85.6617	46.9736	27.5523	32.7831	27.6783	0
ENSMUSG00000027306	Nusap1	OTTMUSG00000015954	protein_coding	1.2765	0.0421	43.36	16.01	47.4643	48.7613	33.8647	19.6802	4.6833	23.6524	112.2
ENSMUSG00000048612	Myof	OTTMUSG00000068082	protein_coding	1.2719	0	271.26	114.25	213.589	414.471	185.71	123.985	110.058	108.7	65.08
ENSMUSG00000020053	Igf1	OTTMUSG00000031391	protein_coding	1.2684	0	429.44	178.85	377.737	651.688	258.901	228.29	131.132	177.141	232.81
ENSMUSG00000025492	Ifitm3	OTTMUSG00000037675	protein_coding	1.2674	0.0001	310.54	131	288.741	472.457	170.416	122.017	152.207	118.765	63.39
ENSMUSG00000069874	Irgm2	OTTMUSG00000005725	protein_coding	1.2629	0.0006	251.1	105.17	211.612	382.183	159.492	114.145	93.666	107.694	543.6
ENSMUSG00000030263	Irag2	OTTMUSG00000024094	protein_coding	1.2617	0.0362	47.08	17.97	41.5313	59.3043	40.4192	9.8401	16.3915	27.6783	67.88
ENSMUSG00000034330	Plcg2	OTTMUSG00000061722	protein_coding	1.261	0	290.8	119.89	274.897	363.733	233.776	118.081	107.716	133.862	10.1
ENSMUSG00000021665	Hexb	OTTMUSG00000067671	protein_coding	1.2602	0	3803.3	1587.62	3700.24	4922.91	2786.74	1615.74	1501	1646.11	39.27
ENSMUSG00000029915	Clec5a	OTTMUSG00000026898	protein_coding	1.2526	0.0007	93.75	41.3	83.0625	127.175	71.0066	41.3284	46.833	35.7302	21.32
ENSMUSG00000022836	Mylk	OTTMUSG00000017049	protein_coding	1.2521	0	871.42	367.44	834.581	1182.13	597.548	368.02	377.005	357.302	1051.86
ENSMUSG00000098112	Bin2	OTTMUSG00000043210	protein_coding	1.2493	0	161.85	65.67	193.813	175.936	115.795	62.9766	58.5412	75.4863	158.2
ENSMUSG00000024696	Lpxn	OTTMUSG00000073769	protein_coding	1.2432	0.0231	45.9	19.24	35.5982	57.3275	44.7888	19.6802	16.3915	21.6394	178.4
ENSMUSG00000036570	Fxyd1	OTTMUSG00000058047	protein_coding	1.2372	0	1588.55	673.07	1686.96	1907.62	1171.06	598.278	711.861	709.068	77.98
ENSMUSG00000029810	Tmem176b	OTTMUSG00000057390	protein_coding	1.2333	0	1055.04	448.13	1044.21	1296.13	824.769	474.293	405.105	464.996	128.47
ENSMUSG00000052688	Rab7b	OTTMUSG00000026757	protein_coding	1.229	0	217.04	93.01	154.259	295.863	201.003	96.4329	81.9577	100.648	180.64
ENSMUSG00000035697	Arhgap45	OTTMUSG00000019131	protein_coding	1.227	0	250.75	105.47	280.83	316.289	155.122	120.049	79.6161	116.752	45.44
ENSMUSG00000062480	Acat3	OTTMUSG00000028088	protein_coding	1.227	0.0091	58.48	25.82	49.442	72.483	53.5281	27.5523	25.7581	24.1556	210.93
ENSMUSG00000004609	Cd33	OTTMUSG00000058533	protein_coding	1.2257	0	437.85	186.32	383.67	540.987	388.898	165.314	187.332	206.329	1550.58
ENSMUSG00000042228	Lyn	OTTMUSG00000004398	protein_coding	1.2232	0	409.88	177.26	397.514	521.878	310.244	198.77	163.915	169.089	2.8
ENSMUSG00000028583	Pdpn	OTTMUSG00000010162	protein_coding	1.2225	0	357.91	152.47	294.674	483	296.043	145.633	138.157	173.619	14.02
ENSMUSG00000033033	Calhm2	OTTMUSG00000033093	protein_coding	1.2219	0.0093	57.45	22.39	49.442	63.9168	58.9901	25.5843	9.3666	32.2075	97.61
ENSMUSG00000078853	Igtp	OTTMUSG00000005727	protein_coding	1.2202	0.0031	160.37	69.49	96.9063	266.21	117.98	66.9127	65.5662	75.9896	18.51
ENSMUSG00000034595	Ppp1r18	OTTMUSG00000032936	protein_coding	1.2162	0	297.19	125.68	336.205	369.663	185.71	96.4329	131.132	149.463	51.61
ENSMUSG00000070942	Il1rl2	OTTMUSG00000050520	protein_coding	1.2119	0.0078	49.93	21.13	51.4197	51.397	46.9736	19.6802	21.0748	22.6459	79.1
ENSMUSG00000036908	Unc93b1	OTTMUSG00000034969	protein_coding	1.2116	0	488.42	212.22	443	656.301	365.957	212.546	210.748	213.375	94.25
ENSMUSG00000047963	Stbd1	OTTMUSG00000055606	protein_coding	1.2103	0.0169	52.11	20.96	49.442	50.0792	56.8053	21.6482	14.0499	27.1751	28.05
ENSMUSG00000022439	Parvg	OTTMUSG00000026123	protein_coding	1.2059	0.0007	136.04	60.85	138.438	181.208	88.4852	70.8487	60.8829	50.8275	2131.21
ENSMUSG00000041577	Prelp	OTTMUSG00000026872	protein_coding	1.2033	0	1056.86	457.58	1109.48	1348.84	712.251	523.493	367.639	481.603	83.59
ENSMUSG00000029919	Hpgds	OTTMUSG00000035987	protein_coding	1.2022	0	280.36	122.77	255.121	328.15	257.809	127.921	117.082	123.294	144.17
ENSMUSG00000022906	Parp9	OTTMUSG00000023901	protein_coding	1.2019	0.0031	208.34	91.19	160.192	351.213	113.611	84.6248	91.3243	97.629	79.1
ENSMUSG00000038943	Prc1	OTTMUSG00000037307	protein_coding	1.2018	0.017	71.37	30.64	49.442	113.337	51.3433	25.5843	28.0998	38.2464	21.88
ENSMUSG00000023885	Thbs2	OTTMUSG00000071942	protein_coding	1.1981	0.0005	1187.81	518.49	1117.39	1590.67	855.357	490.037	552.629	512.804	398.87
ENSMUSG00000018008	Cyth4	OTTMUSG00000070747	protein_coding	1.1951	0	413.53	184.22	367.848	558.119	314.614	175.154	208.407	169.089	4333.66
ENSMUSG00000020256	Aldh1l2	OTTMUSG00000024804	protein_coding	1.1948	0	933.13	411.71	771.295	1226.28	801.829	415.252	430.863	389.006	748.92
ENSMUSG00000040296	Ddx58	OTTMUSG00000006554	protein_coding	1.1908	0.0455	340.82	149.81	205.679	595.02	221.759	157.441	133.474	158.521	8.41
ENSMUSG00000024621	Csf1r	OTTMUSG00000014918	protein_coding	1.1885	0	2935.32	1288.45	2944.76	3664.35	2196.84	1287.08	1273.86	1304.4	10.66
ENSMUSG00000002985	Apoe	OTTMUSG00000038239	protein_coding	1.1817	0.0001	28506.3	12566.5	28535.9	39373.4	17609.6	11963.6	12806.5	12929.3	3.93
ENSMUSG00000040663	Clcf1	OTTMUSG00000028319	protein_coding	1.1783	0.0177	69.82	31.43	51.4197	96.8637	61.1749	23.6162	37.4664	33.214	96.49
ENSMUSG00000040312	Cchcr1	OTTMUSG00000037236	protein_coding	1.1715	0.0002	168.85	72.7	142.393	235.24	128.904	64.9446	58.5412	94.6095	23
ENSMUSG00000032332	Col12a1	OTTMUSG00000021365	protein_coding	1.1713	0.0009	1317.86	587.07	1141.12	1842.39	970.06	633.702	611.17	516.326	102.1
ENSMUSG00000028599	Tnfrsf1b	OTTMUSG00000010013	protein_coding	1.171	0.0002	219.51	97.99	219.522	305.747	133.274	110.209	86.641	97.1257	4.49
ENSMUSG00000003812	Dnase2a	OTTMUSG00000022266	protein_coding	1.1683	0.0016	133.9	60.88	108.772	195.704	97.2245	84.6248	42.1497	55.8599	26.37
ENSMUSG00000047407	Tgif1	OTTMUSG00000031400	protein_coding	1.1664	0.0025	121.48	54.42	108.772	172.641	83.0231	49.2005	56.1996	57.8728	360.72
ENSMUSG00000038843	Gcnt1	OTTMUSG00000037187	protein_coding	1.1661	0	174.39	78.04	160.192	218.767	144.198	64.9446	86.641	82.5317	29.73
ENSMUSG00000058099	Nfam1	OTTMUSG00000014993	protein_coding	1.1624	0.0001	162.01	70.72	176.013	206.247	103.779	66.9127	63.2245	82.0285	1801.91
ENSMUSG00000037321	Tap1	OTTMUSG00000036473	protein_coding	1.1543	0.0257	120.61	53.48	85.0402	200.317	76.4687	41.3284	49.1746	69.9507	411.21
ENSMUSG00000024486	Hbegf	OTTMUSG00000073388	protein_coding	1.1534	0	573.46	257.96	516.174	768.32	435.872	277.491	227.14	269.235	3021.5
ENSMUSG00000021250	Fos	OTTMUSG00000019764	protein_coding	1.1507	0	393.28	178.53	389.603	535.715	254.531	175.154	187.332	173.115	1098.42
ENSMUSG00000074622	Mafb	OTTMUSG00000001175	protein_coding	1.1468	0	574.77	261.96	587.371	732.737	404.192	299.139	248.215	238.537	30.85
ENSMUSG00000030220	Arhgdib	OTTMUSG00000023287	protein_coding	1.144	0	250.95	112.04	263.031	286.637	203.188	114.145	100.691	121.281	939.1
ENSMUSG00000007041	Clic1	OTTMUSG00000037145	protein_coding	1.1405	0	263.52	121.67	266.987	308.382	215.205	123.985	128.791	112.223	120.05
ENSMUSG00000026072	Il1r1	OTTMUSG00000050518	protein_coding	1.1389	0	203.58	93.51	197.768	255.667	157.307	78.7208	107.716	94.1063	40.95
ENSMUSG00000052336	Cx3cr1	OTTMUSG00000062524	protein_coding	1.1353	0	1566.44	715.72	1514.9	1947.82	1236.61	787.208	686.103	673.841	229.45
ENSMUSG00000056501	Cebpb	OTTMUSG00000016307	protein_coding	1.1315	0.0011	178.51	79.99	166.125	237.217	132.182	66.9127	74.9328	98.1322	8.41
ENSMUSG00000005142	Man2b1	OTTMUSG00000061404	protein_coding	1.1293	0	1339.74	613.7	1366.58	1741.57	911.07	714.391	540.921	585.774	15.15
ENSMUSG00000019874	Fabp7	OTTMUSG00000035387	protein_coding	1.1257	0	817.66	375.44	840.514	919.875	692.588	308.979	437.888	379.445	40.95
ENSMUSG00000051506	Wdfy4	OTTMUSG00000027929	protein_coding	1.1249	0.0001	184.43	85.97	158.214	256.326	138.736	88.5609	84.2994	85.0479	817.36
ENSMUSG00000074364	Ehd2	OTTMUSG00000023141	protein_coding	1.1249	0	381.82	175.84	419.268	445.441	280.749	177.122	180.307	170.096	361.28
ENSMUSG00000009687	Fxyd5	OTTMUSG00000034687	protein_coding	1.1249	0.0002	157.48	72.42	183.924	189.115	99.4093	61.0086	84.2994	71.9636	540.8
ENSMUSG00000021127	Zfp36l1	OTTMUSG00000065546	protein_coding	1.1192	0.0016	1406.45	648.58	1566.32	1775.83	877.205	690.775	676.736	578.225	154.27
ENSMUSG00000046410	Kcnk6	OTTMUSG00000059215	protein_coding	1.1184	0.0001	172.11	78.79	138.438	232.605	145.291	70.8487	74.9328	90.5836	304.62
ENSMUSG00000026185	Igfbp5	OTTMUSG00000017306	protein_coding	1.1165	0.0396	6282.04	2897.41	6176.29	9706.13	2963.71	3115.37	2566.45	3010.39	20.2
ENSMUSG00000018819	Lsp1	OTTMUSG00000018784	protein_coding	1.1147	0.0007	153.06	69.16	164.147	182.525	112.518	59.0406	67.9078	80.5187	1101.23
ENSMUSG00000021903	Galnt15	OTTMUSG00000035518	protein_coding	1.1129	0	500.3	230.36	516.174	580.523	404.192	222.386	227.14	241.556	402.23
ENSMUSG00000038418	Egr1	OTTMUSG00000021064	protein_coding	1.1083	0	963.48	449.3	1117.39	1127.44	645.614	554.981	414.472	378.438	69
ENSMUSG00000033220	Rac2	OTTMUSG00000070745	protein_coding	1.1076	0.002	106.83	48.32	112.728	122.562	85.208	53.1365	37.4664	54.3501	173.35
ENSMUSG00000005373	Mlxipl	OTTMUSG00000025974	protein_coding	1.1061	0.014	108.25	52.49	90.9733	162.757	71.0066	45.2644	67.9078	44.2853	62.27
ENSMUSG00000110104	Gm45717	OTTMUSG00000060380	protein_coding	1.1055	0.0215	61.22	29.35	73.1741	67.8705	42.604	33.4563	30.4414	24.1556	145.86
ENSMUSG00000040158	Tax1bp3	OTTMUSG00000006115	protein_coding	1.1051	0.0069	75.62	34.21	79.1072	94.2279	53.5281	43.2964	21.0748	38.2464	304.06
ENSMUSG00000022150	Dab2	OTTMUSG00000033430	protein_coding	1.1047	0	508.23	236.09	508.264	625.331	391.083	257.81	208.407	242.06	4.49
ENSMUSG00000029798	Herc6	OTTMUSG00000057867	protein_coding	1.0966	0.033	370.92	174.8	245.232	604.245	263.271	165.314	192.015	167.076	745
ENSMUSG00000022912	Pros1	OTTMUSG00000027260	protein_coding	1.0933	0	976.96	458.4	982.907	1236.82	711.159	438.868	468.33	468.015	45.44
ENSMUSG00000018654	Ikzf1	OTTMUSG00000005161	protein_coding	1.0904	0	284.28	136.69	265.009	393.385	194.449	145.633	145.182	119.268	59.47
ENSMUSG00000061232	H2-K1	OTTMUSG00000037104	protein_coding	1.0854	0	714.94	337.6	595.282	1043.76	505.786	336.531	318.464	357.805	186.81
ENSMUSG00000022372	Sla	OTTMUSG00000035627	protein_coding	1.0832	0.0009	148.82	68	146.348	193.068	107.056	57.0726	60.8829	86.0544	765.19
ENSMUSG00000059336	Slc14a1	OTTMUSG00000034695	protein_coding	1.0831	0	2071.2	976.69	2080.52	2442.02	1691.05	932.841	967.101	1030.14	1880.44
ENSMUSG00000100838	Gm29094	OTTMUSG00000046842	protein_coding	1.0732	0.0028	81.23	39.07	67.2411	105.43	71.0066	41.3284	35.1247	40.7626	281.62
ENSMUSG00000031207	Msn	OTTMUSG00000018161	protein_coding	1.0674	0	3349	1598.47	3379.85	4157.89	2509.27	1745.63	1456.51	1593.26	317.52
ENSMUSG00000033207	Mamdc2	OTTMUSG00000073927	protein_coding	1.0665	0.0063	99.91	47.51	96.9063	135.082	67.7294	57.0726	35.1247	50.3242	44.32
ENSMUSG00000060519	Tor3a	OTTMUSG00000021567	protein_coding	1.0652	0.0013	311.48	151.34	233.366	486.954	214.112	151.537	161.574	140.908	33.66
ENSMUSG00000051048	P4ha3	OTTMUSG00000030962	protein_coding	1.0644	0	468.75	225.29	407.402	567.344	431.502	220.418	222.457	233.001	117.25
ENSMUSG00000039005	Tlr4	OTTMUSG00000000227	protein_coding	1.062	0.0102	90.97	43.51	79.1072	127.175	66.637	45.2644	37.4664	47.808	631.12
ENSMUSG00000016494	Cd34	OTTMUSG00000050886	protein_coding	1.0614	0	945.59	455.08	866.224	1247.37	723.175	474.293	442.572	448.389	2169.35
ENSMUSG00000032372	Plscr2	OTTMUSG00000022967	protein_coding	1.0571	0.0055	137.42	66.99	126.572	191.75	93.9472	72.8167	63.2245	64.9182	632.8
ENSMUSG00000001123	Lgals9	OTTMUSG00000000163	protein_coding	1.0547	0.0006	317.46	155.2	229.411	496.838	226.129	167.282	149.865	148.456	76.86
ENSMUSG00000060591	Ifitm2	OTTMUSG00000060381	protein_coding	1.0508	0.0008	118.23	58.58	114.705	141.671	98.3169	61.0086	60.8829	53.8469	2383.65
ENSMUSG00000052837	Junb	OTTMUSG00000061397	protein_coding	1.0468	0.0001	327.8	158.39	342.139	418.425	222.852	143.665	163.915	167.58	254.13
ENSMUSG00000032440	Tgfbr2	OTTMUSG00000062871	protein_coding	1.0459	0	773.22	376.79	808.871	944.915	565.868	395.572	384.03	350.76	169.98
ENSMUSG00000030966	Trim21	OTTMUSG00000060441	protein_coding	1.0408	0.0258	92.09	45.27	79.1072	140.353	56.8053	49.2005	39.808	46.8015	609.24
ENSMUSG00000059456	Ptk2b	OTTMUSG00000016348	protein_coding	1.0349	0.0002	287.43	136.42	308.518	357.144	196.634	127.921	107.716	173.619	937.42
ENSMUSG00000009376	Met	OTTMUSG00000024024	protein_coding	1.0329	0.0001	352.77	172.58	266.987	490.908	300.413	167.282	159.232	191.232	60.03
ENSMUSG00000024210	Ip6k3	OTTMUSG00000028132	protein_coding	1.0318	0.0483	60.15	28.19	43.5089	75.7777	61.1749	17.7122	28.0998	38.7496	42.64
ENSMUSG00000014444	Piezo1	OTTMUSG00000030164	protein_coding	1.0313	0	210.4	103.65	223.478	253.69	154.03	82.6568	124.107	104.171	477.96
ENSMUSG00000016356	Col20a1	OTTMUSG00000019845	protein_coding	1.0301	0.0444	77.59	38.79	57.3527	121.903	53.5281	33.4563	42.1497	40.7626	383.16
ENSMUSG00000025232	Hexa	OTTMUSG00000063295	protein_coding	1.026	0	1354.05	665.38	1370.53	1675.68	1015.94	651.414	667.37	677.364	190.74
ENSMUSG00000028494	Plin2	OTTMUSG00000007453	protein_coding	1.0254	0	433.76	215.21	375.759	585.794	339.739	232.226	206.065	207.336	42.07
ENSMUSG00000075593	Gal3st4	OTTMUSG00000022755	protein_coding	1.0252	0.0016	113.59	55.11	110.75	115.314	114.703	62.9766	44.4913	57.8728	196.91
ENSMUSG00000020573	Pik3cg	OTTMUSG00000033083	protein_coding	1.0224	0.0001	249.61	123.82	205.679	330.127	213.02	153.506	93.666	124.301	35.34
ENSMUSG00000026126	Ptpn18	OTTMUSG00000049465	protein_coding	1.022	0.0226	65.72	34.1	57.3527	79.7313	60.0825	41.3284	32.7831	28.1816	151.47
ENSMUSG00000053158	Fes	OTTMUSG00000058666	protein_coding	1.0178	0.0032	125.05	61.4	114.705	165.393	95.0397	49.2005	65.5662	69.4474	12.34
ENSMUSG00000034957	Cebpa	OTTMUSG00000058155	protein_coding	1.0164	0.0003	345.43	171.54	354.005	447.418	234.868	161.378	182.649	170.599	3.37
ENSMUSG00000027947	Il6ra	OTTMUSG00000052883	protein_coding	1.0123	0.0001	252.44	124.62	243.255	322.879	191.172	94.4649	140.499	138.895	2.8
ENSMUSG00000016918	Sulf1	OTTMUSG00000047995	protein_coding	1.0097	0	740.42	368.32	626.924	1005.54	588.809	350.307	360.614	394.039	11.22
ENSMUSG00000026433	Rab29	OTTMUSG00000017320	protein_coding	1.0091	0.0005	162.46	80.08	140.415	208.224	138.736	61.0086	86.641	92.5965	1.68
ENSMUSG00000009585	Apobec3	OTTMUSG00000042090	protein_coding	1.0078	0.0018	175.89	88.3	158.214	250.396	119.073	90.5289	84.2994	90.0803	7.85
ENSMUSG00000031387	Renbp	OTTMUSG00000017682	protein_coding	1.0076	0.0111	102.83	52.24	92.9509	145.625	69.9142	49.2005	56.1996	51.3307	47.12
ENSMUSG00000079110	Capn3	OTTMUSG00000015381	protein_coding	1.0075	0.0001	179.53	90.93	205.679	196.363	136.551	104.305	88.9827	79.5123	171.1
ENSMUSG00000020388	Pdlim4	OTTMUSG00000005656	protein_coding	1	0.001	272.24	139.75	199.746	369.004	247.977	114.145	180.307	124.804	120.05
ENSMUSG00000022180	Slc7a8	OTTMUSG00000069511	protein_coding	0.9999	0	434.35	219.3	452.889	506.063	344.109	253.875	203.724	200.29	168.3
ENSMUSG00000028364	Tnc	OTTMUSG00000000302	protein_coding	0.9992	0.0006	415.81	210.11	357.96	582.5	306.967	218.45	213.09	198.781	60.03
ENSMUSG00000054520	Sh3bp2	OTTMUSG00000026739	protein_coding	0.9953	0.0027	182.55	92.8	124.594	263.575	159.492	86.5928	93.666	98.1322	132.96
ENSMUSG00000022037	Clu	OTTMUSG00000032654	protein_coding	0.9905	0	18902.4	9514.08	19369.4	23857.5	13480.3	9997.54	9029.4	9515.3	302.37
ENSMUSG00000023249	Parp3	OTTMUSG00000033581	protein_coding	0.9869	0.0002	260.49	132.43	243.255	345.942	192.264	143.665	121.766	131.849	198.03
ENSMUSG00000041482	Piezo2	OTTMUSG00000028308	protein_coding	0.9864	0	354.59	177.5	328.295	426.332	309.152	175.154	161.574	195.761	280.5
ENSMUSG00000021477	Ctsl	OTTMUSG00000067019	protein_coding	0.9846	0	2260.72	1146.03	2157.65	2990.25	1634.25	1206.4	1163.8	1067.88	3.37
ENSMUSG00000048163	Selplg	OTTMUSG00000055395	protein_coding	0.9831	0	779.11	390.91	834.581	869.137	633.598	377.86	374.664	420.207	230.57
ENSMUSG00000041959	S100a10	OTTMUSG00000022124	protein_coding	0.9828	0	834.56	423.01	793.049	973.249	737.377	430.996	409.788	428.259	558.75
ENSMUSG00000040164	Kcns1	OTTMUSG00000001173	protein_coding	0.9819	0.0118	222.6	113.23	201.723	301.134	164.954	94.4649	126.449	118.765	1650.44
ENSMUSG00000023031	Cela1	OTTMUSG00000071139	protein_coding	0.9795	0.0007	129.03	66.91	128.549	138.377	120.165	74.7847	65.5662	60.3891	53.86
ENSMUSG00000025877	Hk3	OTTMUSG00000032679	protein_coding	0.9795	0.0483	64.78	32.53	57.3527	82.3671	54.6205	27.5523	32.7831	37.2399	84.71
ENSMUSG00000057143	Trim12c	OTTMUSG00000019193	protein_coding	0.9793	0.0035	128.6	64.96	94.9286	177.254	113.611	68.8807	51.5163	74.4798	43.76
ENSMUSG00000056144	Trim34a	OTTMUSG00000019147	protein_coding	0.9787	0.0246	117.95	60.84	81.0849	183.184	89.5776	49.2005	67.9078	65.4215	133.52
ENSMUSG00000042190	Cmklr1	OTTMUSG00000025812	protein_coding	0.9784	0.0013	223.16	112.06	231.388	297.18	140.921	120.049	91.3243	124.804	166.05
ENSMUSG00000007613	Tgfbr1	OTTMUSG00000006800	protein_coding	0.9765	0	1691.69	861.57	1512.92	2147.47	1414.67	834.44	864.068	886.209	319.77
ENSMUSG00000015950	Ncf1	OTTMUSG00000020372	protein_coding	0.972	0	300.51	152.03	328.295	362.415	210.835	143.665	149.865	162.547	105.47
ENSMUSG00000031101	Sash3	OTTMUSG00000017509	protein_coding	0.972	0.0181	68.22	34.52	71.1965	77.7545	55.7129	37.3924	30.4414	35.7302	5.61
ENSMUSG00000027015	Cybrd1	OTTMUSG00000013155	protein_coding	0.9687	0.0078	220.65	112.77	217.545	289.273	155.122	104.305	114.741	119.268	25.24
ENSMUSG00000015243	Abca1	OTTMUSG00000007157	protein_coding	0.9674	0.0009	3476.64	1779.64	3162.31	4912.37	2355.24	1869.62	1749.21	1720.08	3.93
ENSMUSG00000073411	H2-D1	OTTMUSG00000037094	protein_coding	0.9598	0	1883.91	970.12	1688.94	2592.91	1369.88	1017.47	915.585	977.296	27.49
ENSMUSG00000046879	Irgm1	OTTMUSG00000005518	protein_coding	0.9588	0.0015	414.61	214.95	332.25	635.215	276.38	222.386	206.065	216.394	15.71
ENSMUSG00000037580	Gch1	OTTMUSG00000069616	protein_coding	0.9537	0.0412	88.95	45.18	94.9286	117.291	54.6205	47.2325	37.4664	50.8275	150.35
ENSMUSG00000025534	Gusb	OTTMUSG00000024068	protein_coding	0.949	0	471.02	245.2	474.643	584.477	353.941	253.875	241.19	240.55	167.18
ENSMUSG00000040253	Gbp7	OTTMUSG00000053927	protein_coding	0.9471	0.0091	366.69	192.69	255.121	590.407	254.531	226.322	175.624	176.135	156.52
ENSMUSG00000059555	Tor4a	OTTMUSG00000011777	protein_coding	0.9462	0.0047	111.65	56.36	118.661	124.539	91.7624	53.1365	51.5163	64.415	4725.79
ENSMUSG00000008398	Elk3	OTTMUSG00000033471	protein_coding	0.943	0.0008	317.75	166.67	332.25	386.137	234.868	171.218	173.282	155.502	1148.35
ENSMUSG00000020363	Gfpt2	OTTMUSG00000005570	protein_coding	0.9373	0.0048	144.72	77.92	126.572	201.635	105.964	72.8167	88.9827	71.9636	1385.65
ENSMUSG00000026896	Ifih1	OTTMUSG00000012871	protein_coding	0.9353	0.0111	298.36	158.69	191.835	486.954	216.297	145.633	177.965	152.482	228.32
ENSMUSG00000031538	Plat	OTTMUSG00000060895	protein_coding	0.9348	0	1171.9	613.52	1232.09	1407.49	876.113	602.214	622.879	615.465	3168.48
ENSMUSG00000002602	Axl	OTTMUSG00000022291	protein_coding	0.9332	0	2501.77	1310.92	2240.71	3312.47	1952.14	1387.45	1189.56	1355.73	43.2
ENSMUSG00000055541	Lair1	OTTMUSG00000027896	protein_coding	0.9307	0	497.29	263.4	411.357	680.681	399.822	253.875	271.631	264.705	19.07
ENSMUSG00000039934	Gsap	OTTMUSG00000053218	protein_coding	0.9303	0.0016	239.6	126.76	183.924	336.058	198.819	116.113	128.791	135.372	382.04
ENSMUSG00000001751	Naglu	OTTMUSG00000002689	protein_coding	0.9281	0.0014	179.19	93.45	146.348	233.922	157.307	82.6568	88.9827	108.7	121.74
ENSMUSG00000021457	Syk	OTTMUSG00000031741	protein_coding	0.9258	0.0025	167.91	85.53	164.147	216.131	123.442	74.7847	72.5911	109.204	187.93
ENSMUSG00000020077	Srgn	OTTMUSG00000024719	protein_coding	0.9229	0.0005	181.42	93.72	189.857	210.201	144.198	82.6568	91.3243	107.191	248.52
ENSMUSG00000024349	Sting1	OTTMUSG00000073332	protein_coding	0.9228	0.0138	92.71	49.43	71.1965	127.175	79.7459	45.2644	49.1746	53.8469	121.17
ENSMUSG00000041859	Mcm3	OTTMUSG00000048358	protein_coding	0.9228	0.0062	101.48	53.95	85.0402	129.81	89.5776	61.0086	44.4913	56.3631	53.29
ENSMUSG00000022817	Itgb5	OTTMUSG00000028487	protein_coding	0.9226	0	1669.34	883.25	1677.07	2095.42	1235.52	921.033	889.827	838.905	1354.23
ENSMUSG00000070532	Ccdc190	OTTMUSG00000026878	protein_coding	0.9224	0.0001	618.01	327.4	654.612	734.055	465.367	346.371	327.831	307.984	487.5
ENSMUSG00000000567	Sox9	OTTMUSG00000003313	protein_coding	0.9198	0	2020.68	1069.29	2112.16	2421.59	1528.28	1249.69	957.734	1000.45	4539.54
ENSMUSG00000025351	Cd63	OTTMUSG00000065158	protein_coding	0.9189	0	1542.89	815.43	1467.44	1898.4	1262.83	753.751	814.894	877.654	5.61
ENSMUSG00000033730	Egr3	OTTMUSG00000069006	protein_coding	0.9169	0.0078	106.7	56.84	112.728	129.81	77.5611	55.1045	58.5412	56.8664	2671.44
ENSMUSG00000027800	Tm4sf1	OTTMUSG00000052837	protein_coding	0.9158	0.0003	397.54	209.39	350.049	512.653	329.908	214.514	175.624	238.034	139.69
ENSMUSG00000030681	Mvp	OTTMUSG00000025144	protein_coding	0.9146	0	407.3	216.75	407.402	492.226	322.261	212.546	217.773	219.917	940.22
ENSMUSG00000050063	Klk6	OTTMUSG00000022524	protein_coding	0.9081	0	2442.96	1302.18	2246.64	3118.09	1964.15	1326.44	1222.34	1357.75	3382.22
ENSMUSG00000081683	Fzd10	OTTMUSG00000027707	protein_coding	0.9074	0.0002	205.49	107.2	195.79	227.333	193.357	112.177	86.641	122.791	1870.91
ENSMUSG00000059883	Irak4	OTTMUSG00000016696	protein_coding	0.9065	0.0026	125.55	66.61	124.594	151.555	100.502	70.8487	58.5412	70.4539	773.05
ENSMUSG00000040229	Gpr34	OTTMUSG00000016906	protein_coding	0.9054	0.0001	351.25	188.3	304.563	417.107	332.093	177.122	192.015	195.761	9813.43
ENSMUSG00000066258	Trim12a	OTTMUSG00000019179	protein_coding	0.9034	0.0028	156.15	82.77	122.616	201.635	144.198	76.7528	74.9328	96.6225	6053.1
ENSMUSG00000091971	Hspa1a	OTTMUSG00000037921	protein_coding	0.9017	0.0218	103.35	55.04	124.594	116.632	68.8218	64.9446	46.833	53.3437	2240.04
ENSMUSG00000051652	Lrrc3	OTTMUSG00000020516	protein_coding	0.8985	0.0002	233.69	125.83	211.612	297.18	192.264	96.4329	145.182	135.875	302.94
ENSMUSG00000072115	Ang	OTTMUSG00000069147	protein_coding	0.8981	0.0409	74.3	40.82	77.1295	92.2511	53.5281	37.3924	46.833	38.2464	884.68
ENSMUSG00000030339	Ltbr	OTTMUSG00000034580	protein_coding	0.894	0.0001	340.01	182.68	344.116	400.633	275.287	224.354	140.499	183.18	316.4
ENSMUSG00000047735	Samd9l	OTTMUSG00000029668	protein_coding	0.8939	0.0088	294.09	158.14	251.165	435.557	195.541	165.314	133.474	175.631	315.28
ENSMUSG00000118623	Gm52968	OTTMUSG00000075009	protein_coding	0.8908	0.0002	173.3	94.92	193.813	188.456	137.644	100.369	98.3493	86.0544	188.49
ENSMUSG00000029189	Sel1l3	OTTMUSG00000054611	protein_coding	0.8894	0	1218	662.19	1170.79	1431.21	1051.99	734.071	662.687	589.8	2108.77
ENSMUSG00000033855	Ston1	OTTMUSG00000033050	protein_coding	0.8885	0.008	235.88	126.12	274.897	275.435	157.307	161.378	86.641	130.34	311.91
ENSMUSG00000002325	Irf9	OTTMUSG00000029027	protein_coding	0.8884	0.017	342.95	188.48	249.188	556.801	222.852	179.09	217.773	168.586	452.72
ENSMUSG00000018672	Copz2	OTTMUSG00000001637	protein_coding	0.8839	0.0011	129.49	68.75	140.415	141.012	107.056	61.0086	70.2495	74.9831	105.47
ENSMUSG00000014599	Csf1	OTTMUSG00000026573	protein_coding	0.8805	0	1804.71	983.15	1692.89	2358.99	1362.23	1106.03	903.876	939.553	132.96
ENSMUSG00000079227	Ccr5	OTTMUSG00000035282	protein_coding	0.8793	0.0003	206.18	112.56	199.746	241.83	176.97	94.4649	126.449	116.752	1896.15
ENSMUSG00000047557	Lxn	OTTMUSG00000029073	protein_coding	0.8768	0	1519.83	829.48	1491.17	1725.75	1342.57	852.152	833.627	802.671	2.24
ENSMUSG00000015839	Nfe2l2	OTTMUSG00000013248	protein_coding	0.8763	0	870.15	473.06	907.755	1041.78	660.908	493.973	435.547	489.655	1294.77
ENSMUSG00000024013	Fgd2	OTTMUSG00000028987	protein_coding	0.8737	0.0127	98.5	55.02	69.2188	109.383	116.888	51.1685	58.5412	55.3566	867.85
ENSMUSG00000090122	Kcne1l	OTTMUSG00000018812	protein_coding	0.8721	0.0004	296.95	162.28	292.697	364.392	233.776	161.378	156.891	168.586	39.83
ENSMUSG00000000275	Trim25	OTTMUSG00000001304	protein_coding	0.8714	0.0037	354.85	192.44	324.339	495.52	244.7	171.218	175.624	230.485	1518.04
ENSMUSG00000039158	Akna	OTTMUSG00000014249	protein_coding	0.8661	0.0002	228.39	124.97	195.79	284.002	205.373	141.697	98.3493	134.869	14.02
ENSMUSG00000036718	Micall2	OTTMUSG00000036853	protein_coding	0.8638	0.0014	153.18	84.98	150.304	179.231	129.997	86.5928	84.2994	84.0414	1.12
ENSMUSG00000035673	Sbno2	OTTMUSG00000064958	protein_coding	0.8593	0.0001	631.26	353.98	490.464	869.137	534.188	405.412	353.589	302.952	98.73
ENSMUSG00000053931	Cnn3	OTTMUSG00000054988	protein_coding	0.8586	0	4583.65	2529.06	4230.26	5796.66	3724.03	2479.7	2510.25	2597.23	50.49
ENSMUSG00000075217	Fads2b	OTTMUSG00000013491	protein_coding	0.8546	0.005	318.21	176.68	290.719	279.389	384.528	169.25	189.674	171.102	296.76
ENSMUSG00000039168	Dap	OTTMUSG00000045678	protein_coding	0.8538	0.0009	184.99	101.31	189.857	212.178	152.937	82.6568	110.058	111.216	682.17
ENSMUSG00000055320	Tead1	OTTMUSG00000036056	protein_coding	0.8533	0	1345.79	746.49	1404.15	1624.94	1008.29	891.513	650.978	696.99	1179.2
ENSMUSG00000021806	Nid2	OTTMUSG00000068714	protein_coding	0.8497	0.0456	164.21	92.31	156.237	235.899	100.502	100.369	88.9827	87.5641	3018.7
ENSMUSG00000016087	Fli1	OTTMUSG00000044678	protein_coding	0.8457	0	369.18	202.09	385.647	417.107	304.782	194.834	184.99	226.459	409.52
ENSMUSG00000067212	H2-T23	OTTMUSG00000014955	protein_coding	0.8434	0.0119	242.99	135.25	193.813	347.26	187.894	157.441	98.3493	149.966	62.27
ENSMUSG00000041731	Pgm5	OTTMUSG00000028323	protein_coding	0.8385	0	691.71	386.14	686.255	739.986	648.891	387.7	374.664	396.051	367.45
ENSMUSG00000036334	Igsf10	OTTMUSG00000052181	protein_coding	0.838	0	460.14	258.43	454.866	550.871	374.697	263.715	252.898	258.666	70.12
ENSMUSG00000024087	Cyp1b1	OTTMUSG00000072672	protein_coding	0.8341	0.0131	162.58	92.32	158.214	214.813	114.703	98.401	88.9827	89.5771	1337.96
ENSMUSG00000024079	Eif2ak2	OTTMUSG00000036019	protein_coding	0.833	0.0007	560.55	317.41	439.045	804.561	438.056	299.139	332.514	320.565	371.94
ENSMUSG00000044080	S100a1	OTTMUSG00000022107	protein_coding	0.8314	0	2544.94	1426.65	2673.82	2751.06	2209.95	1436.65	1330.06	1513.25	166.61
ENSMUSG00000019850	Tnfaip3	OTTMUSG00000018149	protein_coding	0.8304	0.0139	111.26	64.24	108.772	117.95	107.056	57.0726	77.2744	58.3761	310.23
ENSMUSG00000038235	F11r	OTTMUSG00000021724	protein_coding	0.8286	0.0004	243.41	135.58	225.456	303.77	201.003	133.825	119.424	153.489	166.61
ENSMUSG00000020901	Pik3r5	OTTMUSG00000005944	protein_coding	0.8286	0.0219	111.16	60.43	128.549	121.903	83.0231	78.7208	35.1247	67.4344	980.61
ENSMUSG00000021556	Golm1	OTTMUSG00000068437	protein_coding	0.8283	0	528.58	297.25	443	677.387	465.367	271.587	288.023	332.14	328.74
ENSMUSG00000026365	Cfh	OTTMUSG00000024648	protein_coding	0.828	0	793.99	445.39	842.491	917.899	621.581	401.476	456.622	478.08	35.9
ENSMUSG00000031825	Crispld2	OTTMUSG00000025222	protein_coding	0.8234	0.0009	186.09	105.58	189.857	218.767	149.66	102.337	107.716	106.687	451.04
ENSMUSG00000064125	Prr36	OTTMUSG00000041989	protein_coding	0.8206	0.0042	175.59	100.01	217.545	179.231	129.997	123.985	88.9827	87.0609	675.99
ENSMUSG00000095115	Itpripl2	OTTMUSG00000058994	protein_coding	0.8202	0	465.55	265.03	443	571.298	382.343	261.747	264.606	268.731	90.32
ENSMUSG00000031827	Cotl1	OTTMUSG00000061656	protein_coding	0.8185	0	1677.33	948.96	1700.8	1978.79	1352.4	1001.72	833.627	1011.52	140.25
ENSMUSG00000040998	Npnt	OTTMUSG00000026534	protein_coding	0.8142	0.0084	188.88	110.06	183.924	235.24	147.475	114.145	119.424	96.6225	673.19
ENSMUSG00000033016	Nfatc1	OTTMUSG00000073779	protein_coding	0.8117	0.0007	294.2	171.18	284.786	378.229	219.574	196.802	166.257	150.469	24.12
ENSMUSG00000029819	Npy	OTTMUSG00000034262	protein_coding	0.8053	0.0051	300.36	169.39	383.67	294.545	222.852	208.61	126.449	173.115	13643.9
ENSMUSG00000023905	Tnfrsf12a	OTTMUSG00000072394	protein_coding	0.8051	0.0273	209.63	117.85	239.299	256.326	133.274	98.401	114.741	140.405	152.59
ENSMUSG00000049502	Dtx3l	OTTMUSG00000023635	protein_coding	0.8047	0.0009	409.61	236.55	340.161	555.483	333.185	230.258	238.848	240.55	3231.87
ENSMUSG00000030737	Slco2b1	OTTMUSG00000024669	protein_coding	0.8043	0	593.54	341.24	577.482	691.883	511.248	340.467	339.539	343.714	125.1
ENSMUSG00000045382	Cxcr4	OTTMUSG00000020918	protein_coding	0.799	0.0452	126.22	71.3	124.594	156.827	97.2245	72.8167	58.5412	82.5317	37.59
ENSMUSG00000054404	Slfn5	OTTMUSG00000000921	protein_coding	0.7988	0.0132	415.21	240.37	306.54	626.649	312.429	228.29	241.19	251.621	92
ENSMUSG00000038175	Mylip	OTTMUSG00000067567	protein_coding	0.7958	0.0002	328.39	188.96	338.183	384.819	262.178	179.09	192.015	195.761	1206.69
ENSMUSG00000025780	Itih5	OTTMUSG00000011192	protein_coding	0.7901	0	2875.18	1663.41	2887.41	3366.51	2371.62	1741.7	1578.27	1670.26	204.76
ENSMUSG00000043079	Synpo	OTTMUSG00000033190	protein_coding	0.7887	0	675.34	391.37	708.009	766.343	551.667	454.612	339.539	379.948	685.53
ENSMUSG00000064356	mt-Atp8	NA	protein_coding	0.7881	0.0234	130.11	74.85	138.438	118.609	133.274	82.6568	67.9078	73.9766	922.83
ENSMUSG00000010461	Eya4	OTTMUSG00000064260	protein_coding	0.7877	0.004	196.67	114.65	168.103	250.396	171.508	123.985	100.691	119.268	1208.94
ENSMUSG00000021939	Ctsb	OTTMUSG00000068748	protein_coding	0.7877	0	14614.6	8467.65	14136.5	18641.3	11066.1	8602.21	8296.46	8504.29	184.01
ENSMUSG00000069662	Marcks	OTTMUSG00000042361	protein_coding	0.7822	0	4502.34	2617.57	4714.79	5088.97	3703.27	2715.87	2507.91	2628.94	7.29
ENSMUSG00000002147	Stat6	OTTMUSG00000031818	protein_coding	0.7788	0.0016	223.03	130.39	213.589	280.707	174.786	139.729	117.082	134.366	196.35
ENSMUSG00000015133	Lrrk1	OTTMUSG00000024885	protein_coding	0.7752	0.012	200.12	118.61	213.589	258.962	127.812	122.017	124.107	109.707	267.03
ENSMUSG00000022893	Adamts1	OTTMUSG00000019935	protein_coding	0.7747	0.0005	521.54	306.45	492.442	635.215	436.964	366.052	259.923	293.39	268.15
ENSMUSG00000037820	Tgm2	OTTMUSG00000015888	protein_coding	0.773	0.0001	398.82	233.76	419.268	462.573	314.614	230.258	236.506	234.511	38.71
ENSMUSG00000031373	Car5b	OTTMUSG00000019511	protein_coding	0.773	0.001	272.7	160.14	292.697	318.925	206.465	147.601	173.282	159.528	337.16
ENSMUSG00000025789	St8sia2	OTTMUSG00000049840	protein_coding	0.7728	0.0188	169.75	96.69	203.701	183.184	122.35	98.401	81.9577	109.707	56.1
ENSMUSG00000022216	Psme1	OTTMUSG00000037625	protein_coding	0.7705	0.0002	556.14	325.94	565.616	641.804	460.997	301.107	339.539	337.172	658.6
ENSMUSG00000031111	Igsf1	OTTMUSG00000017798	protein_coding	0.7689	0.0163	379.91	224.71	352.027	469.822	317.891	261.747	206.065	206.329	709.65
ENSMUSG00000066026	Dhrs3	OTTMUSG00000010749	protein_coding	0.7682	0.0056	404.05	239.5	413.335	544.282	254.531	246.002	250.556	221.93	4634.91
ENSMUSG00000085795	Zfp703	OTTMUSG00000060973	protein_coding	0.768	0.0015	604.56	356.55	708.009	690.565	415.116	399.508	353.589	316.539	761.83
ENSMUSG00000024411	Aqp4	OTTMUSG00000072883	protein_coding	0.7678	0	28583.8	16788.3	26334.8	33809.4	25607.2	16059	17014.4	17291.4	75.73
ENSMUSG00000064246	Chil1	OTTMUSG00000030091	protein_coding	0.7658	0.0026	686.39	404.42	640.768	912.627	505.786	417.22	379.347	416.685	3068.62
ENSMUSG00000020473	Aebp1	OTTMUSG00000005099	protein_coding	0.7642	0.0002	1116.39	658.13	1162.88	1352.8	833.509	730.135	604.145	640.124	1355.36
ENSMUSG00000040274	Cdk6	OTTMUSG00000052940	protein_coding	0.7635	0.0091	195.92	116.99	205.679	241.171	140.921	106.273	133.474	111.216	376.99
ENSMUSG00000044350	Lacc1	OTTMUSG00000027801	protein_coding	0.7628	0.0113	137.9	82.72	118.661	179.231	115.795	82.6568	81.9577	83.5382	296.76
ENSMUSG00000032300	1700017B05Rik	OTTMUSG00000063140	protein_coding	0.7625	0.0001	456.93	268.65	476.621	523.855	370.327	320.787	215.432	269.738	1823.22
ENSMUSG00000052229	Gpr17	OTTMUSG00000023990	protein_coding	0.7617	0	1361.25	804.17	1443.71	1591.33	1048.71	799.016	828.944	784.554	62.83
ENSMUSG00000052397	Ezr	OTTMUSG00000018216	protein_coding	0.7581	0.0002	650.99	385.62	644.723	817.74	490.492	389.668	374.664	392.529	454.96
ENSMUSG00000000732	Icosl	OTTMUSG00000065541	protein_coding	0.7559	0.0048	199.69	116.75	183.924	252.373	162.769	104.305	110.058	135.875	83.03
ENSMUSG00000069833	Ahnak	OTTMUSG00000074546	protein_coding	0.749	0	5099.73	3035.68	4592.17	6409.47	4297.54	3068.14	2882.57	3156.33	785.39
ENSMUSG00000050732	Vamp8	OTTMUSG00000022685	protein_coding	0.748	0.0024	191.18	111.21	177.991	224.038	171.508	106.273	96.0076	131.346	531.82
ENSMUSG00000022283	Pabpc1	OTTMUSG00000019779	protein_coding	0.7426	0	5104.2	3049.98	5363.47	5881.01	4068.13	3081.92	2964.53	3103.49	213.74
ENSMUSG00000031375	Bgn	OTTMUSG00000017659	protein_coding	0.7399	0	496.88	301.06	530.018	525.831	434.779	368.02	273.973	261.183	164.37
ENSMUSG00000020211	Sf3a2	OTTMUSG00000032875	protein_coding	0.7392	0.007	565.53	338.99	759.429	551.53	385.621	419.188	311.439	286.345	94.81
ENSMUSG00000030862	Cpxm2	OTTMUSG00000025187	protein_coding	0.7375	0.0117	234.74	141.05	227.433	299.816	176.97	131.857	142.841	148.456	713.58
ENSMUSG00000020941	Map3k14	OTTMUSG00000003049	protein_coding	0.7371	0.0444	103.09	61.48	87.0179	137.059	85.208	62.9766	51.5163	69.9507	972.76
ENSMUSG00000041695	Kcnj2	OTTMUSG00000003324	protein_coding	0.7368	0.0006	679.45	410.31	615.058	886.928	536.373	401.476	423.838	405.613	19.63
ENSMUSG00000008496	Pou2f2	OTTMUSG00000020444	protein_coding	0.7361	0.0287	166.6	101.5	179.969	202.952	116.888	125.953	88.9827	89.5771	161.57
ENSMUSG00000022309	Angpt1	OTTMUSG00000070078	protein_coding	0.7345	0.0076	400.48	241.15	377.737	456.643	367.05	236.162	241.19	246.085	3033.84
ENSMUSG00000055799	Tcf7l1	OTTMUSG00000021200	protein_coding	0.7327	0.0409	110.79	67.28	132.505	117.95	81.9307	78.7208	63.2245	59.8858	50.49
ENSMUSG00000079057	Cyp4v3	OTTMUSG00000026456	protein_coding	0.7322	0.0018	297.1	177.77	306.54	349.895	234.868	183.026	161.574	188.716	2.24
ENSMUSG00000056749	Nfil3	OTTMUSG00000020972	protein_coding	0.731	0.0045	162.54	99.69	168.103	181.867	137.644	106.273	100.691	92.0933	126.22
ENSMUSG00000026701	Prdx6	OTTMUSG00000016463	protein_coding	0.7297	0.0001	6301.46	3801.95	5749.11	8211.01	4944.25	3949.81	3631.9	3824.14	783.14
ENSMUSG00000038168	P3h2	OTTMUSG00000034730	protein_coding	0.7288	0.004	191.29	115.91	201.723	221.403	150.753	110.209	121.766	115.746	3855.7
ENSMUSG00000003418	St8sia6	OTTMUSG00000011299	protein_coding	0.7286	0.0015	405.15	243.6	419.268	503.428	292.766	230.258	238.848	261.686	945.27
ENSMUSG00000036606	Plxnb2	OTTMUSG00000021019	protein_coding	0.7256	0.0001	2025.33	1226.65	2037.01	2540.2	1498.79	1340.22	1152.09	1187.65	708.53
ENSMUSG00000033685	Ucp2	OTTMUSG00000022804	protein_coding	0.7243	0.0004	1154.32	696.24	1245.94	1417.37	799.644	759.655	580.729	748.321	2215.36
ENSMUSG00000004952	Rasa4	OTTMUSG00000025403	protein_coding	0.7203	0.0231	207.55	128.65	195.79	279.389	147.475	122.017	145.182	118.765	13.46
ENSMUSG00000032577	Mapkapk3	OTTMUSG00000030250	protein_coding	0.7145	0.0408	111.34	69.31	92.9509	138.377	102.686	76.7528	63.2245	67.9377	10.66
ENSMUSG00000017057	Il13ra1	OTTMUSG00000017214	protein_coding	0.7142	0.0105	227.56	138.61	207.656	295.863	179.155	155.474	112.399	147.953	3.37
ENSMUSG00000026749	Nek6	OTTMUSG00000012863	protein_coding	0.7139	0.0001	666.1	406.82	630.88	815.763	551.667	417.22	384.03	419.201	2450.41
ENSMUSG00000021763	Cspg4b	OTTMUSG00000033651	protein_coding	0.7127	0.024	147.71	92.91	148.326	177.913	116.888	100.369	98.3493	80.0155	1785.64
ENSMUSG00000070348	Ccnd1	OTTMUSG00000026018	protein_coding	0.7117	0.0001	1398.86	854.97	1380.42	1762	1054.18	820.664	864.068	880.17	1.68
ENSMUSG00000031875	Cmtm3	OTTMUSG00000061906	protein_coding	0.7101	0.0021	280.18	170.92	255.121	350.554	234.868	181.058	147.524	184.187	4615.84
ENSMUSG00000024292	Cyp4f14	OTTMUSG00000073072	protein_coding	0.7048	0.0021	190.69	115.71	197.768	214.813	159.492	116.113	107.716	123.294	2253.5
ENSMUSG00000024909	Efemp2	OTTMUSG00000036759	protein_coding	0.7047	0.0013	301.79	189.26	255.121	381.524	268.733	181.058	206.065	180.664	2726.98
ENSMUSG00000038507	Parp12	OTTMUSG00000023211	protein_coding	0.702	0.0299	308.13	191.56	241.277	439.511	243.607	139.729	234.165	200.794	82.47
ENSMUSG00000042082	Arsb	OTTMUSG00000067538	protein_coding	0.6998	0	2125.1	1309.58	2331.68	2343.84	1699.79	1428.78	1264.49	1235.46	355.11
ENSMUSG00000032501	Trib1	OTTMUSG00000028043	protein_coding	0.6969	0.0039	329.57	203.31	272.92	419.743	296.043	220.418	168.599	220.923	670.38
ENSMUSG00000014361	Mertk	OTTMUSG00000015353	protein_coding	0.6968	0.0018	700.11	430.35	702.076	861.889	536.373	415.252	402.764	473.048	388.77
ENSMUSG00000033965	Slc16a2	OTTMUSG00000018361	protein_coding	0.696	0.0005	603.6	375.41	569.572	748.552	492.677	403.444	362.956	359.818	247.96
ENSMUSG00000021876	Rnase4	OTTMUSG00000069146	protein_coding	0.6958	0.0034	314.89	194.11	338.183	368.346	238.145	208.61	177.965	195.761	5.61
ENSMUSG00000000184	Ccnd2	OTTMUSG00000056347	protein_coding	0.6957	0	1851.27	1145.27	1766.07	2211.39	1576.35	1147.36	1138.04	1150.41	63.39
ENSMUSG00000020101	Vsir	OTTMUSG00000016473	protein_coding	0.6946	0	1045.9	645.49	1060.04	1215.74	861.911	608.118	650.978	677.364	1978.62
ENSMUSG00000024998	Plce1	OTTMUSG00000043393	protein_coding	0.6912	0	3405.86	2111.72	3411.5	4111.1	2694.97	2032.96	2194.12	2108.08	338.84
ENSMUSG00000020432	Tcn2	OTTMUSG00000005043	protein_coding	0.6908	0.0009	478.95	293.06	498.375	552.848	385.621	330.627	222.457	326.101	218.23
ENSMUSG00000045672	Col27a1	OTTMUSG00000000244	protein_coding	0.6903	0.011	286.46	180.44	241.277	375.594	242.515	149.57	213.09	178.651	406.72
ENSMUSG00000024985	Tcf7l2	OTTMUSG00000020410	protein_coding	0.6865	0.0027	346.04	217.3	359.938	417.107	261.086	259.779	194.357	197.774	91.44
ENSMUSG00000030123	Plxnd1	OTTMUSG00000021239	protein_coding	0.6859	0.014	362.62	229.46	342.139	463.891	281.842	226.322	262.265	199.787	122.3
ENSMUSG00000043415	Otud1	OTTMUSG00000011527	protein_coding	0.6858	0.0176	252.58	158.62	272.92	292.568	192.264	147.601	180.307	147.953	3520.78
ENSMUSG00000035237	Lcat	OTTMUSG00000031021	protein_coding	0.684	0.0003	520.34	322.92	567.594	573.934	419.485	318.819	320.806	329.12	468.99
ENSMUSG00000019789	Hey2	OTTMUSG00000038103	protein_coding	0.6821	0.0022	396.89	247.22	411.357	452.689	326.63	246.002	243.531	252.124	334.91
ENSMUSG00000029304	Spp1	OTTMUSG00000024389	protein_coding	0.6814	0.002	2793.12	1739.48	2766.77	3632.06	1980.54	1533.09	1693.01	1992.34	122.86
ENSMUSG00000028843	Sh3bgrl3	OTTMUSG00000010335	protein_coding	0.681	0	993.53	618.51	1054.1	1095.15	831.324	592.374	627.562	635.595	48.25
ENSMUSG00000031274	Col4a5	OTTMUSG00000018954	protein_coding	0.6801	0.0138	214.66	137.81	197.768	261.598	184.617	145.633	147.524	120.275	19.07
ENSMUSG00000017760	Ctsa	OTTMUSG00000001170	protein_coding	0.6777	0	2108.83	1320.27	2054.81	2623.23	1648.45	1391.39	1257.47	1311.95	17.39
ENSMUSG00000029826	Zc3hav1	OTTMUSG00000023645	protein_coding	0.6775	0.0064	560.44	353.04	478.598	778.863	423.855	312.915	386.372	359.818	185.13
ENSMUSG00000043279	Trim56	OTTMUSG00000023415	protein_coding	0.6774	0.0001	628.15	392.63	662.523	734.714	487.215	375.892	400.422	401.587	109.39
ENSMUSG00000041930	Fam222a	OTTMUSG00000014487	protein_coding	0.6766	0.0096	395.92	246.28	437.067	413.153	337.555	277.491	210.748	250.615	262.54
ENSMUSG00000052310	Slc39a1	OTTMUSG00000029569	protein_coding	0.6728	0.0001	1156.8	727.8	1034.33	1401.56	1034.51	739.975	707.178	736.243	1190.42
ENSMUSG00000008090	Fgfrl1	OTTMUSG00000054022	protein_coding	0.6722	0	957	600.54	927.532	1085.93	857.542	592.374	587.754	621.504	2930.06
ENSMUSG00000031328	Flna	OTTMUSG00000016503	protein_coding	0.671	0	1947.34	1226.37	1708.72	2488.14	1645.17	1157.2	1266.83	1255.09	11153.6
ENSMUSG00000041797	Abca9	OTTMUSG00000003233	protein_coding	0.6705	0.0001	464.79	294.58	486.509	508.04	399.822	312.915	295.048	275.777	41907.8
ENSMUSG00000025510	Cd151	OTTMUSG00000060219	protein_coding	0.67	0.0004	824.44	518.87	725.808	1048.37	699.142	490.037	510.479	556.082	34340
ENSMUSG00000004040	Stat3	OTTMUSG00000002128	protein_coding	0.6697	0	2361.78	1486.59	2375.19	2826.84	1883.31	1619.68	1393.28	1446.82	361.84
ENSMUSG00000034463	Scara3	OTTMUSG00000068854	protein_coding	0.6684	0.0375	161.82	103.17	142.393	214.154	128.904	112.177	93.666	103.668	635.6
ENSMUSG00000002233	Rhoc	OTTMUSG00000022218	protein_coding	0.6647	0.0013	340.03	217.02	304.563	411.835	303.69	204.674	229.482	216.897	17.95
ENSMUSG00000052684	Jun	OTTMUSG00000008035	protein_coding	0.6627	0.0027	1258.57	795.28	1414.04	1461.52	900.146	785.24	819.577	781.032	95.93
ENSMUSG00000041329	Atp1b2	OTTMUSG00000005985	protein_coding	0.6618	0.0373	31112.2	19665.7	37057.8	34401.1	21877.7	24771.5	17103.4	17122.3	168.3
ENSMUSG00000025408	Ddit3	OTTMUSG00000032537	protein_coding	0.6618	0.0304	172.49	111.95	176.013	201.635	139.828	90.5289	145.182	100.145	581.19
ENSMUSG00000038387	Rras	OTTMUSG00000022547	protein_coding	0.6591	0.0051	184.59	120.79	172.058	210.201	171.508	112.177	140.499	109.707	104.91
ENSMUSG00000106247	Gm43720	OTTMUSG00000054709	protein_coding	0.6587	0.0272	145.69	95	132.505	164.734	139.828	106.273	93.666	85.0479	4514.86
ENSMUSG00000036390	Gadd45a	OTTMUSG00000023157	protein_coding	0.6569	0.0281	190.33	120.21	174.036	241.83	155.122	120.049	107.716	132.856	1110.76
ENSMUSG00000022246	Rai14	OTTMUSG00000070281	protein_coding	0.6542	0.0052	309.13	195.73	280.83	382.183	264.363	169.25	199.04	218.91	279.37
ENSMUSG00000032265	Tent5a	OTTMUSG00000045030	protein_coding	0.653	0.0059	333.45	211.73	336.205	401.951	262.178	220.418	194.357	220.42	852.15
ENSMUSG00000068523	Gng5	OTTMUSG00000029572	protein_coding	0.6526	0.0028	432.72	273.2	460.799	482.341	355.033	244.034	278.656	296.913	1464.75
ENSMUSG00000036256	Igfbp7	OTTMUSG00000056133	protein_coding	0.652	0.0131	348.87	219.77	397.514	409.858	239.238	230.258	192.015	237.027	1272.33
ENSMUSG00000070469	Adamtsl3	OTTMUSG00000038092	protein_coding	0.6503	0.0151	251.17	162.48	237.321	312.995	203.188	188.93	147.524	150.973	1061.96
ENSMUSG00000031760	Mt3	OTTMUSG00000061607	protein_coding	0.649	0	3792.1	2417.37	4204.55	4182.93	2988.83	2347.85	2475.12	2429.15	108.83
ENSMUSG00000042613	Pbxip1	OTTMUSG00000022073	protein_coding	0.6482	0.0001	2457.01	1570.08	2452.32	3017.93	1900.79	1645.26	1536.12	1528.85	194.66
ENSMUSG00000020097	Sgpl1	OTTMUSG00000031946	protein_coding	0.6482	0.0002	1110.28	711.71	1018.5	1390.36	921.994	706.519	723.569	705.042	133.52
ENSMUSG00000029119	Man2b2	OTTMUSG00000024727	protein_coding	0.644	0.0002	1023.93	657.69	1048.17	1244.73	778.888	694.711	646.295	632.072	26.37
ENSMUSG00000002459	Rgs20	OTTMUSG00000029338	protein_coding	0.6389	0.0255	294.7	189.65	278.853	380.206	225.036	200.738	170.94	197.271	10.66
ENSMUSG00000036362	P2ry13	OTTMUSG00000052358	protein_coding	0.6381	0.013	285.83	185.93	245.232	341.329	270.918	171.218	201.382	185.193	98.73
ENSMUSG00000029135	Fosl2	OTTMUSG00000055218	protein_coding	0.6334	0.0153	380.52	244.87	399.491	474.434	267.64	263.715	217.773	253.131	343.89
ENSMUSG00000019577	Pdk4	OTTMUSG00000026853	protein_coding	0.6333	0.0084	473.73	302.62	488.487	535.056	397.637	344.403	231.823	331.637	2.24
ENSMUSG00000029759	Pon3	OTTMUSG00000024087	protein_coding	0.6332	0.0378	170.15	109.51	158.214	216.79	135.459	92.4969	114.741	121.281	0.56
ENSMUSG00000022587	Ly6e	OTTMUSG00000045205	protein_coding	0.6316	0.0003	1694.85	1096.14	1684.98	2100.69	1298.88	1113.9	1093.55	1080.96	1187.06
ENSMUSG00000097328	Tnfsf12	OTTMUSG00000005999	protein_coding	0.6306	0.002	262.92	167.53	268.964	292.568	227.221	179.09	142.841	180.664	152.59
ENSMUSG00000025647	Shisa5	OTTMUSG00000031613	protein_coding	0.6293	0.002	828.99	537.33	783.161	1045.07	658.723	505.781	552.629	553.566	172.79
ENSMUSG00000018822	Sfrp5	OTTMUSG00000021181	protein_coding	0.6292	0.0158	474.7	306.74	413.335	589.089	421.67	344.403	248.215	327.611	327.62
ENSMUSG00000026483	Niban1	OTTMUSG00000021503	protein_coding	0.6259	0.0018	357.9	228.89	367.848	399.974	305.875	244.034	192.015	250.615	225.52
ENSMUSG00000032194	Kank2	OTTMUSG00000063571	protein_coding	0.6234	0.0005	431.18	280.92	443	495.52	355.033	271.587	290.365	280.809	44.32
ENSMUSG00000036986	Pml	OTTMUSG00000033332	protein_coding	0.6199	0.0305	262.87	173.83	233.366	343.306	211.928	210.578	149.865	161.037	156.52
ENSMUSG00000021823	Vcl	OTTMUSG00000068787	protein_coding	0.6197	0.0001	1598.97	1042.74	1659.27	1901.03	1236.61	1019.43	1084.18	1024.6	803.34
ENSMUSG00000002897	Il17ra	OTTMUSG00000056821	protein_coding	0.6189	0.0045	425.36	277.35	429.156	509.358	337.555	305.043	248.215	278.796	260.86
ENSMUSG00000019823	Mical1	OTTMUSG00000030589	protein_coding	0.6179	0.0091	238.26	160.83	215.567	287.296	211.928	149.57	192.015	140.908	3479.83
ENSMUSG00000026880	Stom	OTTMUSG00000012089	protein_coding	0.6173	0.0183	317.12	205.88	292.697	401.951	256.716	179.09	206.065	232.498	291.15
ENSMUSG00000006800	Sulf2	OTTMUSG00000001130	protein_coding	0.617	0	4091.75	2666.24	4248.06	4690.97	3336.22	2881.18	2395.51	2722.04	319.77
ENSMUSG00000005583	Mef2c	OTTMUSG00000044481	protein_coding	0.6166	0	951.08	621.01	891.933	1068.79	892.499	553.013	660.345	649.686	231.13
ENSMUSG00000031799	Tpm4	OTTMUSG00000022549	protein_coding	0.6135	0	1071.65	696.03	1151.01	1058.91	1005.02	671.095	683.761	733.224	146.98
ENSMUSG00000005686	Ampd3	OTTMUSG00000023504	protein_coding	0.6134	0.0014	866.44	567.36	836.558	1080	682.756	604.182	522.188	575.709	375.3
ENSMUSG00000021948	Prkcd	OTTMUSG00000025129	protein_coding	0.6122	0.0016	457.31	298.95	448.933	558.119	364.865	307.011	276.315	313.52	138
ENSMUSG00000067786	Nnat	OTTMUSG00000016197	protein_coding	0.6094	0.0001	1853.94	1213.17	1983.61	2088.17	1490.05	1239.85	1145.07	1254.58	56.66
ENSMUSG00000069763	Tmem100	OTTMUSG00000001282	protein_coding	0.6081	0.0178	440.1	289.66	446.956	507.381	365.957	257.81	320.806	290.371	11.22
ENSMUSG00000022887	Masp1	OTTMUSG00000071302	protein_coding	0.6061	0.0041	491.82	323.3	454.866	547.576	473.013	336.531	299.731	333.649	1712.71
ENSMUSG00000030748	Il4ra	OTTMUSG00000058201	protein_coding	0.6038	0.0177	216.63	142.9	197.768	260.939	191.172	147.601	131.132	149.966	3760.89
ENSMUSG00000040612	Ildr2	OTTMUSG00000021748	protein_coding	0.6034	0	1565.9	1033.07	1485.24	1837.11	1375.34	1082.41	988.176	1028.63	3899.45
ENSMUSG00000039286	Fndc3b	OTTMUSG00000051189	protein_coding	0.6034	0.0001	607.24	400.35	597.259	717.582	506.878	407.38	384.03	409.639	4067.75
ENSMUSG00000024978	Gpam	OTTMUSG00000033406	protein_coding	0.6024	0.0002	4132.04	2724.19	3985.02	4987.49	3423.61	2780.81	2699.92	2691.84	3997.63
ENSMUSG00000026031	Cflar	OTTMUSG00000019581	protein_coding	0.6021	0.0001	932.45	608.86	980.929	1023.33	793.09	615.99	536.238	674.344	3825.96
ENSMUSG00000015850	Adamtsl4	OTTMUSG00000027489	protein_coding	0.6012	0.0004	919.83	608.84	882.045	1118.22	759.225	682.903	550.288	593.322	3885.43
ENSMUSG00000042608	Stk40	OTTMUSG00000009292	protein_coding	0.6001	0.0139	770.7	509.47	870.179	896.812	545.112	517.589	529.213	481.603	3859.62
ENSMUSG00000039899	Fgl2	OTTMUSG00000025650	protein_coding	0.5999	0.0409	303.1	201.25	282.808	351.213	275.287	200.738	203.724	199.284	3885.43
ENSMUSG00000096145	Vkorc1	OTTMUSG00000031112	protein_coding	0.5996	0.0065	213.34	137.51	229.411	222.72	187.894	153.506	110.058	148.96	3951.06
ENSMUSG00000050708	Ftl1	OTTMUSG00000022565	protein_coding	0.5965	0.0028	3176.27	2101.65	3065.4	3848.19	2615.23	2036.9	2119.19	2148.84	3939.28
ENSMUSG00000017009	Sdc4	OTTMUSG00000001157	protein_coding	0.5945	0.0001	4514.37	2990.18	4453.73	5334.75	3754.61	2924.48	2962.19	3083.87	3943.77
ENSMUSG00000068220	Lgals1	OTTMUSG00000070759	protein_coding	0.594	0.0013	466.69	307.08	482.554	513.312	404.192	285.363	306.756	329.12	3893.28
ENSMUSG00000089774	Slc5a3	OTTMUSG00000025870	protein_coding	0.5928	0.0001	4306.27	2858.9	4153.13	5147.61	3618.06	2796.56	2971.55	2808.59	3886.55
ENSMUSG00000034707	Gns	OTTMUSG00000064421	protein_coding	0.5908	0.0004	2533.52	1685.05	2541.32	3063.4	1995.83	1832.23	1611.05	1611.88	3933.11
ENSMUSG00000039501	Znfx1	OTTMUSG00000001138	protein_coding	0.5908	0.0009	1900.93	1263.73	1953.95	2335.27	1413.58	1348.09	1203.61	1239.49	3918.53
ENSMUSG00000028639	Ybx1	OTTMUSG00000009259	protein_coding	0.5903	0	1281.2	850.97	1295.38	1370.59	1177.62	806.888	880.46	865.576	3953.87
ENSMUSG00000039239	Tgfb2	OTTMUSG00000050852	protein_coding	0.588	0.0006	691.28	461.78	690.21	782.817	600.825	466.421	465.988	452.918	3787.82
ENSMUSG00000031557	Plekha2	OTTMUSG00000022381	protein_coding	0.5857	0.0018	376.97	251.92	338.183	425.673	367.05	277.491	220.115	258.163	4756.65
ENSMUSG00000015143	Actn1	OTTMUSG00000065501	protein_coding	0.5841	0.0002	809.45	539.52	802.938	928.442	696.957	586.47	480.038	552.057	3921.89
ENSMUSG00000021453	Gadd45g	OTTMUSG00000023076	protein_coding	0.5802	0.025	229.04	153.11	243.255	270.164	173.693	139.729	161.574	158.018	1.12
ENSMUSG00000025144	Cenpx	OTTMUSG00000004086	protein_coding	0.5792	0.0358	167.35	110.64	176.013	178.572	147.475	98.401	114.741	118.765	415.13
ENSMUSG00000039004	Bmp6	OTTMUSG00000068347	protein_coding	0.5766	0.0272	191.12	124.73	211.612	195.704	166.046	120.049	114.741	139.398	72.93
ENSMUSG00000034663	Bmp2k	OTTMUSG00000021531	protein_coding	0.5748	0	2202.26	1479.21	2149.74	2477.6	1979.45	1505.53	1428.41	1503.69	380.35
ENSMUSG00000070808	Bicra	OTTMUSG00000060702	protein_coding	0.5714	0.0047	554.98	378.54	571.549	641.145	452.258	462.485	353.589	319.559	140.25
ENSMUSG00000022510	Trp63	OTTMUSG00000021015	protein_coding	0.5703	0.0225	192.09	126.28	211.612	206.247	158.399	129.889	110.058	138.895	1103.47
ENSMUSG00000005198	Polr2a	OTTMUSG00000006003	protein_coding	0.5702	0.0138	2231.74	1505.26	2555.16	2399.85	1740.21	1873.55	1367.52	1274.71	194.1
ENSMUSG00000025026	Add3	OTTMUSG00000074505	protein_coding	0.5678	0	4156.08	2804.49	4153.13	4764.77	3550.33	2826.08	2742.07	2845.33	444.87
ENSMUSG00000015476	Prrt1	OTTMUSG00000018397	protein_coding	0.5675	0.0115	1134.78	768.28	1295.38	1229.58	879.39	879.705	763.378	661.763	161.57
ENSMUSG00000026674	Ddr2	OTTMUSG00000049937	protein_coding	0.5662	0.0137	214.56	143.22	207.656	237.217	198.819	125.953	145.182	158.521	219.35
ENSMUSG00000056917	Sipa1	OTTMUSG00000074383	protein_coding	0.564	0.0111	341.09	234.03	316.429	383.501	323.353	188.93	285.681	227.465	538.55
ENSMUSG00000006498	Ptbp1	OTTMUSG00000035444	protein_coding	0.5631	0.0013	758.15	514.51	711.965	931.077	631.413	545.141	473.013	525.385	119.49
ENSMUSG00000064210	Ano6	OTTMUSG00000069748	protein_coding	0.5624	0.0013	947.84	645.25	880.067	1186.74	776.703	712.423	594.779	628.549	139.69
ENSMUSG00000022094	Slc39a14	OTTMUSG00000033235	protein_coding	0.5596	0.0002	1057.07	721.65	1008.62	1246.05	916.532	761.623	711.861	691.455	75.17
ENSMUSG00000038612	Mcl1	OTTMUSG00000053009	protein_coding	0.5584	0.0001	2348.76	1594.7	2428.59	2733.27	1884.41	1596.06	1559.54	1628.49	337.72
ENSMUSG00000028465	Tln1	OTTMUSG00000006961	protein_coding	0.5578	0.0004	2735.06	1859.61	2782.59	3188.59	2233.98	1999.51	1758.58	1820.73	153.71
ENSMUSG00000037902	Sirpa	OTTMUSG00000015506	protein_coding	0.5576	0.0019	3933.04	2672.27	4313.32	4444.53	3041.27	2969.74	2463.41	2583.64	690.58
ENSMUSG00000039116	Adgrg6	OTTMUSG00000059618	protein_coding	0.5576	0.0134	298.32	206.18	261.054	346.601	287.304	196.802	222.457	199.284	38.71
ENSMUSG00000036461	Elf1	OTTMUSG00000069221	protein_coding	0.5571	0.0057	331.36	226.68	324.339	390.09	279.657	228.29	224.798	226.962	27.49
ENSMUSG00000032434	Cmtm6	OTTMUSG00000062858	protein_coding	0.5558	0.005	858.91	584.6	848.424	967.978	760.317	539.237	611.17	603.387	74.61
ENSMUSG00000027803	Wwtr1	OTTMUSG00000029047	protein_coding	0.5557	0.0131	828.63	563.93	870.179	916.581	699.142	580.566	552.629	558.599	2362.34
ENSMUSG00000036833	Pnpla7	OTTMUSG00000011617	protein_coding	0.5545	0.0138	506.21	346.15	464.755	646.417	407.469	358.18	325.489	354.786	150.35
ENSMUSG00000035621	Midn	OTTMUSG00000000001	protein_coding	0.5528	0.0031	1319.14	899.65	1410.09	1496.44	1050.9	1050.92	784.452	863.563	131.83
ENSMUSG00000022971	Ifnar2	OTTMUSG00000040135	protein_coding	0.549	0.0061	407.13	281.25	407.402	483	331	279.459	295.048	269.235	604.19
ENSMUSG00000098188	Sowahc	OTTMUSG00000044376	protein_coding	0.5479	0.0002	720.02	497.16	680.322	817.74	662	490.037	519.846	481.603	296.2
ENSMUSG00000024927	Rela	OTTMUSG00000016639	protein_coding	0.5476	0.0022	547.3	374.13	571.549	618.082	452.258	421.156	327.831	373.406	231.13
ENSMUSG00000022443	Myh9	OTTMUSG00000016428	protein_coding	0.5453	0.0001	2609.72	1788.99	2790.51	2930.29	2108.35	1818.45	1786.68	1761.85	72.37
ENSMUSG00000027188	Pamr1	OTTMUSG00000014840	protein_coding	0.5432	0.0349	332.7	226.69	302.585	387.455	308.06	165.314	250.556	264.202	2617.03
ENSMUSG00000031903	Pla2g15	OTTMUSG00000061943	protein_coding	0.542	0.0444	310.22	214.69	312.473	388.772	229.406	177.122	250.556	216.394	1332.36
ENSMUSG00000048120	Entpd1	OTTMUSG00000029031	protein_coding	0.5418	0.0045	411.74	282.54	391.58	467.845	375.789	281.427	269.29	296.913	225.52
ENSMUSG00000079523	Tmsb10	OTTMUSG00000022861	protein_coding	0.54	0.0003	1686.95	1156.83	2068.65	1542.57	1449.63	1107.99	1231.71	1130.79	180.64
ENSMUSG00000052911	Lamb2	OTTMUSG00000050824	protein_coding	0.5397	0.0041	880.86	607.65	878.09	1035.85	728.637	643.542	583.071	596.342	447.67
ENSMUSG00000026385	Dbi	OTTMUSG00000021601	protein_coding	0.5371	0.0005	3617.42	2492.8	3455.01	4147.35	3249.92	2499.38	2383.8	2595.22	916.66
ENSMUSG00000030804	Gm21974	OTTMUSG00000042275	protein_coding	0.5317	0.0191	200.97	137.74	201.723	218.767	182.432	143.665	124.107	145.437	399.43
ENSMUSG00000026796	Niban2	OTTMUSG00000012546	protein_coding	0.5309	0.0004	1003.59	694.36	939.398	1143.91	927.456	686.839	665.028	731.211	190.74
ENSMUSG00000027422	Rrbp1	OTTMUSG00000003227	protein_coding	0.5304	0	1439.29	1003.38	1350.76	1673.7	1293.41	1058.79	1002.23	949.115	1427.72
ENSMUSG00000007817	Zmiz1	OTTMUSG00000034637	protein_coding	0.5297	0.0028	2833.67	1965.75	3106.93	3047.58	2346.5	2432.47	1749.21	1715.55	300.69
ENSMUSG00000039474	Wfs1	OTTMUSG00000035647	protein_coding	0.5285	0.0044	1377.94	956.4	1455.57	1584.74	1093.5	1076.51	875.777	916.907	19.63
ENSMUSG00000040249	Lrp1	OTTMUSG00000031813	protein_coding	0.5285	0.0036	20040	13898.2	20595.6	23434.4	16090.1	16684.9	12839.3	12170.4	106.59
ENSMUSG00000029781	Fkbp9	OTTMUSG00000022504	protein_coding	0.5282	0.0007	709.3	488.32	700.098	785.452	642.337	501.845	433.205	529.914	14.02
ENSMUSG00000059970	Hspa2	OTTMUSG00000065144	protein_coding	0.5281	0.02	573.74	396.51	585.393	687.93	447.888	399.508	365.297	424.736	172.79
ENSMUSG00000019978	Epb41l2	OTTMUSG00000064447	protein_coding	0.528	0	3735.52	2589.53	3702.22	4070.91	3433.44	2552.52	2545.37	2670.71	11.78
ENSMUSG00000061607	Mdc1	OTTMUSG00000037407	protein_coding	0.5257	0.0074	626.1	437.41	694.165	695.837	488.307	466.421	447.255	398.568	93.69
ENSMUSG00000042286	Stab1	OTTMUSG00000033286	protein_coding	0.5256	0.0079	320.92	221.47	373.781	323.538	265.456	240.098	208.407	215.891	4269.15
ENSMUSG00000051550	Zfp579	OTTMUSG00000033386	protein_coding	0.5221	0.0219	380.71	266.26	354.005	465.868	322.261	310.947	220.115	267.725	540.8
ENSMUSG00000050315	Synpo2	OTTMUSG00000021275	protein_coding	0.5209	0.0009	573.72	397.43	617.036	604.904	499.231	401.476	381.689	409.136	351.18
ENSMUSG00000013076	Amotl1	OTTMUSG00000034188	protein_coding	0.5196	0.0002	2488.77	1737.29	2634.27	2741.18	2090.87	1818.45	1707.06	1686.36	522.84
ENSMUSG00000057193	Slc44a2	OTTMUSG00000063301	protein_coding	0.5194	0.0048	984.12	691.1	951.264	1199.26	801.829	769.495	662.687	641.13	5971.76
ENSMUSG00000036894	Rap2b	OTTMUSG00000051923	protein_coding	0.5186	0.0031	658.43	459.48	620.991	770.956	583.347	438.868	451.938	487.642	751.73
ENSMUSG00000003617	Cp	OTTMUSG00000023513	protein_coding	0.5179	0.0288	510.88	359.3	545.84	605.563	381.251	348.339	393.397	336.166	24.68
ENSMUSG00000023008	Fmnl3	OTTMUSG00000028048	protein_coding	0.5175	0.0089	349.39	248.52	346.094	390.749	311.337	281.427	241.19	222.936	93.69
ENSMUSG00000000078	Klf6	OTTMUSG00000066476	protein_coding	0.5166	0.0008	1043.53	725.82	1107.5	1145.89	877.205	682.903	716.545	778.012	65.08
ENSMUSG00000024899	Papss2	OTTMUSG00000073985	protein_coding	0.5153	0.0054	381.26	268.92	340.161	419.084	384.528	305.043	236.506	265.209	47.12
ENSMUSG00000022894	Adamts5	OTTMUSG00000071713	protein_coding	0.5148	0.0028	556.12	389.64	547.817	608.198	512.34	430.996	348.906	389.006	411.77
ENSMUSG00000021583	Erap1	OTTMUSG00000067484	protein_coding	0.5136	0.0008	532.18	373.45	496.397	594.361	505.786	381.796	353.589	384.98	42.07
ENSMUSG00000024002	Brd4	OTTMUSG00000030241	protein_coding	0.5136	0.0218	2277.33	1598.69	2604.6	2428.18	1799.2	2013.28	1486.95	1295.85	601.94
ENSMUSG00000076431	Sox4	OTTMUSG00000000729	protein_coding	0.5134	0.0067	555.15	391.11	553.75	629.943	481.753	425.092	372.322	375.922	977.25
ENSMUSG00000022324	Matn2	OTTMUSG00000070235	protein_coding	0.513	0.0151	307.79	208.78	330.272	312.336	280.749	190.898	187.332	248.098	194.1
ENSMUSG00000102918	Pcdhgc3	OTTMUSG00000050871	protein_coding	0.5123	0.0055	6337.83	4443.72	6987.14	7094.11	4932.23	5055.84	4037	4238.31	4524.4
ENSMUSG00000030516	Tjp1	OTTMUSG00000016466	protein_coding	0.512	0.0003	5467.06	3832.49	5764.94	5915.93	4720.3	4113.16	3554.62	3829.67	33.66
ENSMUSG00000061175	Fnip2	OTTMUSG00000030602	protein_coding	0.5116	0.0011	782.86	553.11	723.831	931.077	693.68	554.981	557.312	547.024	79.1
ENSMUSG00000102543	Pcdhgc5	OTTMUSG00000050874	protein_coding	0.5089	0.0064	5224.51	3671.96	5735.27	5846.08	4092.17	4217.47	3306.41	3492	210.93
ENSMUSG00000075284	Wipf1	OTTMUSG00000013425	protein_coding	0.508	0.0094	1075.04	755.22	1143.1	1219.03	863.004	885.609	632.245	747.818	6026.17
ENSMUSG00000036560	Lgi4	OTTMUSG00000036043	protein_coding	0.5078	0.0019	1205.21	849.55	1121.34	1381.13	1113.17	787.208	889.827	871.615	28.61
ENSMUSG00000057789	Bak1	OTTMUSG00000030987	protein_coding	0.5075	0.0089	372.39	260.9	393.558	411.176	312.429	269.619	245.873	267.222	1017.64
ENSMUSG00000070436	Serpinh1	OTTMUSG00000058974	protein_coding	0.5064	0.0431	493.63	346.74	569.572	544.282	367.05	352.275	344.222	343.714	103.78
ENSMUSG00000030894	Tpp1	OTTMUSG00000060349	protein_coding	0.5055	0.0001	1834.91	1295.42	1866.93	2117.16	1520.63	1249.69	1355.81	1280.75	41.51
ENSMUSG00000011382	Dhdh	OTTMUSG00000024072	protein_coding	0.505	0.0042	337.1	239.23	324.339	382.183	304.782	230.258	245.873	241.556	112.76
ENSMUSG00000023067	Cdkn1a	OTTMUSG00000031654	protein_coding	0.5043	0.0456	529.04	369.84	571.549	629.943	385.621	368.02	327.831	413.665	61.71
ENSMUSG00000040713	Creg1	OTTMUSG00000021575	protein_coding	0.502	0.0008	729.18	517.22	702.076	825.647	659.816	497.909	533.896	519.849	249.08
ENSMUSG00000039835	Nhsl1	OTTMUSG00000034982	protein_coding	0.5019	0.0123	1476.25	1042.77	1734.42	1528.73	1165.6	1206.4	971.784	950.121	582.87
ENSMUSG00000039328	Rnf122	OTTMUSG00000027149	protein_coding	0.5011	0.0283	232.93	162.71	235.344	256.985	206.465	157.441	154.549	176.135	134.08
ENSMUSG00000042116	Vwa1	OTTMUSG00000010849	protein_coding	0.4995	0.0088	1068.62	755.28	992.795	1205.85	1007.2	700.615	754.011	811.226	57.78
ENSMUSG00000032181	Scg3	OTTMUSG00000062792	protein_coding	0.4993	0.0027	5976.52	4228.45	6504.59	6535.33	4889.63	4518.57	4095.54	4071.23	29.73
ENSMUSG00000038855	Itpkb	OTTMUSG00000021781	protein_coding	0.4991	0.0003	7446.77	5268.88	7552.76	8340.16	6447.4	5193.6	5242.95	5370.1	1358.16
ENSMUSG00000020122	Egfr	OTTMUSG00000005185	protein_coding	0.4986	0.0046	720.48	512.19	656.59	772.933	731.915	547.109	484.721	504.752	20.76
ENSMUSG00000047786	Lix1	OTTMUSG00000031513	protein_coding	0.4983	0.0167	548.96	386.67	585.393	553.507	507.971	350.307	405.105	404.607	70.68
ENSMUSG00000021215	Net1	OTTMUSG00000066347	protein_coding	0.4954	0.0018	719.48	504.11	729.764	787.429	641.245	505.781	437.888	568.664	417.94
ENSMUSG00000048277	Syngr2	OTTMUSG00000003678	protein_coding	0.4948	0.049	372.76	264.83	373.781	437.534	306.967	291.267	236.506	266.718	57.78
ENSMUSG00000053110	Yap1	OTTMUSG00000038037	protein_coding	0.4945	0.0075	585.48	413.19	597.259	642.463	516.71	401.476	395.739	442.35	2228.26
ENSMUSG00000019916	P4ha1	OTTMUSG00000034134	protein_coding	0.494	0.003	995.64	707.07	1040.26	1152.48	794.182	676.999	723.569	720.643	770.8
ENSMUSG00000054008	Ndst1	OTTMUSG00000073578	protein_coding	0.4932	0.0015	3669.09	2608.09	3553.89	4306.15	3147.23	2806.4	2402.53	2615.35	1248.77
ENSMUSG00000031610	Scrg1	OTTMUSG00000060715	protein_coding	0.4922	0.0148	402.45	282	435.089	398.657	373.604	312.915	234.165	298.926	3.37
ENSMUSG00000021709	Erbin	OTTMUSG00000049022	protein_coding	0.4918	0	8864.16	6307.52	7958.18	10098.2	8536.09	6230.75	6263.91	6427.91	227.2
ENSMUSG00000028128	F3	OTTMUSG00000052233	protein_coding	0.4913	0.0003	1171.59	829.38	1186.61	1281.63	1046.53	739.975	845.335	902.816	243.47
ENSMUSG00000031596	Slc7a2	OTTMUSG00000061152	protein_coding	0.4908	0.0031	3172.43	2261.24	2948.72	3942.42	2626.15	2290.77	2247.98	2244.96	130.71
ENSMUSG00000027878	Notch2	OTTMUSG00000053240	protein_coding	0.4866	0.0038	1397.73	1001.26	1402.17	1675.68	1115.35	1092.25	962.418	949.115	219.35
ENSMUSG00000024913	Lrp5	OTTMUSG00000042195	protein_coding	0.4846	0.0474	377.42	272.66	367.848	442.146	322.261	326.691	241.19	250.111	1176.4
ENSMUSG00000029468	P2rx7	OTTMUSG00000026740	protein_coding	0.4842	0.0183	436.26	317.88	401.469	527.149	380.159	299.139	360.614	293.893	1997.13
ENSMUSG00000020009	Ifngr1	OTTMUSG00000035345	protein_coding	0.4813	0.0327	466.39	331.99	512.219	478.388	408.561	379.828	280.998	335.159	1544.97
ENSMUSG00000098557	Kctd12	OTTMUSG00000044960	protein_coding	0.4787	0.0042	2329.72	1671.98	2400.9	2621.91	1966.34	1662.98	1662.57	1690.39	3657.67
ENSMUSG00000021311	Mtr	OTTMUSG00000066502	protein_coding	0.4771	0.0001	858.15	618.76	882.045	914.604	777.796	659.286	597.12	599.865	123.42
ENSMUSG00000036098	Myrf	OTTMUSG00000047597	protein_coding	0.4759	0.0141	4940.03	3554.81	5240.85	5427	4152.25	4453.63	3074.58	3136.2	1096.74
ENSMUSG00000040997	Abhd4	OTTMUSG00000053873	protein_coding	0.4757	0.0028	2250.59	1621.68	2177.43	2677.92	1896.42	1651.17	1618.08	1595.78	201.4
ENSMUSG00000020092	Pald1	OTTMUSG00000064903	protein_coding	0.4736	0.0329	384.42	276.08	371.804	442.805	338.647	271.587	262.265	294.397	74.61
ENSMUSG00000027940	Tpm3	OTTMUSG00000029647	protein_coding	0.4727	0.001	1975.41	1419.67	2108.21	2196.89	1621.14	1501.6	1273.86	1483.56	84.71
ENSMUSG00000031665	Sall1	OTTMUSG00000061533	protein_coding	0.4719	0.0218	1393.73	1004.15	1516.88	1509.62	1154.68	1107.99	915.585	988.871	1694.19
ENSMUSG00000029050	Ski	OTTMUSG00000010598	protein_coding	0.4706	0.0287	2160.75	1558.19	2420.68	2471.01	1590.55	1775.15	1360.5	1538.91	480.21
ENSMUSG00000070509	Rgma	OTTMUSG00000031394	protein_coding	0.4703	0.0118	1676.07	1214.07	1700.8	2004.48	1322.91	1409.1	1131.02	1102.1	48.25
ENSMUSG00000025403	Shmt2	OTTMUSG00000064772	protein_coding	0.4697	0.0078	402.1	286.84	441.022	399.315	365.957	297.171	266.948	296.41	12.9
ENSMUSG00000062127	Cttnbp2nl	OTTMUSG00000053155	protein_coding	0.4691	0.0009	1416.16	1024.53	1534.68	1534	1179.8	1027.31	1058.43	987.864	157.08
ENSMUSG00000030122	Ptms	OTTMUSG00000024455	protein_coding	0.4688	0.0046	5446.17	3931.23	6324.62	5521.89	4491.99	4197.78	3645.95	3949.95	120.61
ENSMUSG00000001911	Nfix	OTTMUSG00000022188	protein_coding	0.4685	0.018	5786.47	4179.99	6751.8	5956.13	4651.48	4831.49	3695.12	4013.36	196.35
ENSMUSG00000030104	Edem1	OTTMUSG00000056450	protein_coding	0.4683	0.0008	826.44	599.71	755.474	951.504	772.334	623.862	564.337	610.936	40.95
ENSMUSG00000018143	Mafk	OTTMUSG00000025256	protein_coding	0.4667	0.0233	379.02	269.12	409.38	396.68	331	279.459	229.482	298.423	40.95
ENSMUSG00000054509	Parp4	OTTMUSG00000034672	protein_coding	0.4659	0.0274	476.95	348.9	456.844	581.841	392.175	352.275	358.272	336.166	342.77
ENSMUSG00000103749	Pcdhgb5	OTTMUSG00000050826	protein_coding	0.4641	0.0143	5088.99	3689.15	5693.74	5570.65	4002.59	4272.57	3306.41	3488.47	4560.3
ENSMUSG00000032231	Anxa2	OTTMUSG00000030907	protein_coding	0.464	0.0483	660.35	480.56	626.924	821.035	533.096	430.996	517.504	493.177	333.79
ENSMUSG00000028868	Wasf2	OTTMUSG00000010477	protein_coding	0.4636	0.0094	1208.74	876.71	1279.56	1389.7	956.951	936.777	824.26	869.099	3445.61
ENSMUSG00000016534	Lamp2	OTTMUSG00000017230	protein_coding	0.4629	0.0003	3672.66	2667.15	3462.92	4201.38	3353.7	2664.7	2634.36	2702.41	660.29
ENSMUSG00000024854	Pold4	OTTMUSG00000073995	protein_coding	0.4604	0.0254	236.11	172.68	241.277	236.558	230.499	157.441	192.015	168.586	474.6
ENSMUSG00000017765	Slc12a4	OTTMUSG00000031019	protein_coding	0.4601	0.0067	636.99	464.78	634.835	738.668	537.466	460.517	468.33	465.499	1585.36
ENSMUSG00000040339	Fam102b	OTTMUSG00000007289	protein_coding	0.4567	0.0021	975.87	710.02	974.996	1040.46	912.162	696.679	700.153	733.224	745
ENSMUSG00000103144	Pcdhga1	OTTMUSG00000050779	protein_coding	0.4558	0.0214	4816.34	3511.31	5349.62	5291.26	3808.14	4073.8	3112.05	3348.07	879.07
ENSMUSG00000028634	Hivep3	OTTMUSG00000069810	protein_coding	0.4552	0.0282	1275.39	935.7	1309.22	1449.66	1067.28	1102.09	910.901	794.116	2.24
ENSMUSG00000021009	Ptpn21	OTTMUSG00000065868	protein_coding	0.4548	0.0432	352.08	257.36	352.027	422.378	281.842	281.427	229.482	261.183	74.61
ENSMUSG00000103897	Pcdhga8	OTTMUSG00000050825	protein_coding	0.4545	0.0162	5032.09	3672.01	5567.17	5526.5	4002.59	4219.43	3290.02	3506.59	378.11
ENSMUSG00000041920	Slc16a6	OTTMUSG00000003343	protein_coding	0.4535	0.005	513.31	378.05	486.509	560.755	492.677	401.476	365.297	367.367	367.45
ENSMUSG00000024308	Tapbp	OTTMUSG00000037070	protein_coding	0.4535	0.0386	939.72	689.3	856.335	1192.67	770.149	736.039	650.978	680.887	791
ENSMUSG00000102748	Pcdhgb2	OTTMUSG00000050809	protein_coding	0.4534	0.0208	4985.93	3641.27	5527.61	5497.51	3932.68	4182.04	3282.99	3458.78	715.83
ENSMUSG00000022122	Ednrb	OTTMUSG00000069563	protein_coding	0.4531	0.0209	3193.69	2331.37	3128.69	3375.07	3077.32	2265.19	2262.03	2466.89	110.52
ENSMUSG00000020100	Slc29a3	OTTMUSG00000030007	protein_coding	0.4509	0.0049	1266.82	928.57	1273.63	1418.03	1108.8	1041.08	845.335	899.294	1102.35
ENSMUSG00000022105	Rb1	OTTMUSG00000036132	protein_coding	0.4506	0.0008	1627.01	1193.06	1683.01	1794.28	1403.75	1255.6	1173.17	1150.41	627.75
ENSMUSG00000037280	Galnt6	OTTMUSG00000035000	protein_coding	0.4504	0.0093	1101.86	807.33	1117.39	1255.27	932.918	789.176	819.577	813.239	332.67
ENSMUSG00000059182	Skap2	OTTMUSG00000057619	protein_coding	0.4497	0.0099	898.42	663.89	838.536	1086.59	770.149	643.542	716.545	631.569	9.54
ENSMUSG00000001521	Tulp3	OTTMUSG00000022778	protein_coding	0.4487	0.0263	666.21	494.13	654.612	809.833	534.188	521.525	517.504	443.356	11.78
ENSMUSG00000042507	Mideas	OTTMUSG00000017439	protein_coding	0.4486	0.0049	834.27	609.11	884.023	915.263	703.512	655.35	547.946	624.02	3466.93
ENSMUSG00000022799	Arhgap31	OTTMUSG00000023288	protein_coding	0.4484	0.0014	1572.34	1155.47	1659.27	1750.14	1307.61	1247.72	1128.67	1090.02	262.54
ENSMUSG00000090946	Ccdc71l	OTTMUSG00000035405	protein_coding	0.4477	0.0304	439.86	323.22	429.156	517.924	372.512	299.139	334.856	335.663	2898.08
ENSMUSG00000102428	Pcdhga12	OTTMUSG00000050866	protein_coding	0.4476	0.0164	5047.85	3701.35	5610.68	5500.8	4032.08	4243.05	3350.9	3510.11	704.04
ENSMUSG00000102742	Pcdhga11	OTTMUSG00000050845	protein_coding	0.4467	0.0202	5145.16	3774.96	5646.27	5670.81	4118.39	4331.61	3386.02	3607.24	95.93
ENSMUSG00000047945	Marcksl1	OTTMUSG00000009665	protein_coding	0.4453	0.0171	1500.59	1099.38	1447.66	1642.73	1411.39	1062.73	1032.67	1202.75	3.37
ENSMUSG00000104346	Pcdhga3	OTTMUSG00000050801	protein_coding	0.445	0.0238	4959.47	3642.84	5555.3	5414.48	3908.64	4189.91	3278.31	3460.29	12.9
ENSMUSG00000103567	Pcdhga5	OTTMUSG00000050810	protein_coding	0.4449	0.0218	4967.6	3649.47	5497.95	5461.27	3943.6	4215.5	3273.63	3459.29	54.42
ENSMUSG00000103037	Pcdhgb1	OTTMUSG00000050802	protein_coding	0.4441	0.0215	4988.06	3666.64	5499.93	5495.53	3968.72	4233.21	3299.38	3467.34	526.21
ENSMUSG00000033335	Dnm2	OTTMUSG00000038087	protein_coding	0.444	0.0033	1865.37	1372.45	1914.39	2156.7	1525	1466.17	1294.93	1356.24	1149.47
ENSMUSG00000030077	Chl1	OTTMUSG00000057275	protein_coding	0.4439	0.0009	4881.08	3589.89	4787.96	5689.92	4165.36	3550.31	3566.33	3653.03	407.28
ENSMUSG00000103332	Pcdhga2	OTTMUSG00000050800	protein_coding	0.4438	0.0246	4887.7	3593.42	5424.77	5365.72	3872.59	4168.26	3208.06	3403.93	66.76
ENSMUSG00000049288	Lix1l	OTTMUSG00000053139	protein_coding	0.4432	0.001	826.79	613.28	795.027	902.084	783.258	625.83	625.22	588.793	461.7
ENSMUSG00000102222	Pcdhga10	OTTMUSG00000050842	protein_coding	0.4423	0.0211	4985.13	3668.91	5547.39	5476.42	3931.58	4203.69	3332.17	3470.86	423.55
ENSMUSG00000103677	Pcdhga4	OTTMUSG00000050808	protein_coding	0.4421	0.025	4950.15	3643.68	5501.9	5428.98	3919.57	4227.31	3266.6	3437.14	2711.27
ENSMUSG00000031980	Agt	OTTMUSG00000061562	protein_coding	0.4417	0.0288	3931.91	2894.54	4449.78	4399.72	2946.23	3097.66	2781.88	2804.07	1005.86
ENSMUSG00000030199	Etv6	OTTMUSG00000025993	protein_coding	0.4411	0.0298	616.67	454.13	624.947	705.062	519.987	509.717	395.739	456.944	61.15
ENSMUSG00000104063	Pcdhgb7	OTTMUSG00000050844	protein_coding	0.4404	0.0209	5013.93	3694.82	5547.39	5496.19	3998.22	4245.02	3329.82	3509.61	826.34
ENSMUSG00000038459	Abhd17c	OTTMUSG00000028921	protein_coding	0.4402	0.0436	374.21	275.23	389.603	415.13	317.891	312.915	236.506	276.28	773.05
ENSMUSG00000025823	Pdia4	OTTMUSG00000057218	protein_coding	0.4399	0.0394	1387.14	1021.77	1536.66	1511.6	1113.17	954.489	1077.16	1033.66	28.05
ENSMUSG00000020334	Slc22a4	OTTMUSG00000005654	protein_coding	0.4393	0.0131	498.78	369.78	450.911	577.887	467.551	387.7	344.222	377.432	718.63
ENSMUSG00000103081	Pcdhgb8	OTTMUSG00000050847	protein_coding	0.4385	0.0248	4803.91	3544.93	5329.85	5281.38	3800.49	4089.54	3198.69	3346.56	3137.07
ENSMUSG00000103585	Pcdhgb4	OTTMUSG00000050814	protein_coding	0.4382	0.023	4999.02	3689.58	5547.39	5506.07	3943.6	4243.05	3325.14	3500.55	1690.83
ENSMUSG00000027111	Itga6	OTTMUSG00000013266	protein_coding	0.4374	0.0045	1656.96	1226.26	1597.96	1893.78	1479.12	1292.99	1175.51	1210.3	2508.19
ENSMUSG00000066406	Akap13	OTTMUSG00000034140	protein_coding	0.4371	0.0027	1464.58	1084.33	1467.44	1680.95	1245.35	1117.83	1067.79	1067.38	56.1
ENSMUSG00000036995	Asap3	OTTMUSG00000009863	protein_coding	0.4368	0.0421	380.2	282.59	369.826	447.418	323.353	297.171	269.29	281.312	223.27
ENSMUSG00000022175	Lrp10	OTTMUSG00000069485	protein_coding	0.4365	0.0432	729.46	537.9	761.407	838.167	588.809	529.397	522.188	562.121	1496.16
ENSMUSG00000102440	Pcdhga9	OTTMUSG00000050834	protein_coding	0.4356	0.0252	5014.13	3707.45	5590.9	5516.62	3934.86	4282.41	3329.82	3510.11	388.77
ENSMUSG00000103088	Pcdhgb6	OTTMUSG00000050841	protein_coding	0.4349	0.0276	5126.76	3792.6	5701.65	5627.98	4050.66	4398.52	3404.76	3574.53	104.34
ENSMUSG00000103793	Pcdhga6	OTTMUSG00000050811	protein_coding	0.4345	0.0263	5036.7	3726.98	5598.81	5505.41	4005.87	4280.44	3381.34	3519.17	282.18
ENSMUSG00000021998	Lcp1	OTTMUSG00000024579	protein_coding	0.4338	0.0376	976.3	722.85	882.045	1217.71	829.139	743.911	648.637	775.999	26.93
ENSMUSG00000033306	Lpp	OTTMUSG00000071323	protein_coding	0.4326	0.0025	852.51	638.83	798.982	946.892	811.66	682.903	639.27	594.329	1510.75
ENSMUSG00000032220	Myo1e	OTTMUSG00000063621	protein_coding	0.4325	0.022	903.68	668.51	913.688	1010.81	786.535	751.783	571.362	682.396	348.38
ENSMUSG00000028382	Ptbp3	OTTMUSG00000007334	protein_coding	0.4312	0.0007	1155.31	858.87	1107.5	1305.35	1053.08	836.408	864.068	876.144	672.63
ENSMUSG00000040842	Szrd1	OTTMUSG00000010147	protein_coding	0.4308	0.0287	1254.46	928.66	1259.78	1320.51	1183.08	856.088	939.001	990.884	42.07
ENSMUSG00000033420	Antxr1	OTTMUSG00000057167	protein_coding	0.4294	0.0172	974.05	722.44	1000.71	1136.01	785.443	791.144	636.928	739.263	2938.47
ENSMUSG00000040761	Spen	OTTMUSG00000010345	protein_coding	0.429	0.0218	2721.56	2022.48	3170.22	2838.04	2156.42	2365.56	1889.71	1812.17	2766.81
ENSMUSG00000034135	Sik3	OTTMUSG00000028702	protein_coding	0.4283	0.0134	4588.31	3411.29	5031.22	4845.82	3887.89	4069.86	3067.56	3096.45	798.85
ENSMUSG00000039952	Dag1	OTTMUSG00000050793	protein_coding	0.4275	0.0162	2608.43	1941.06	2832.04	2901.3	2091.96	2135.3	1861.61	1826.27	573.89
ENSMUSG00000032060	Cryab	OTTMUSG00000063076	protein_coding	0.4271	0.0045	3603.6	2681.15	3965.25	3850.17	2995.39	2835.92	2660.11	2547.41	815.68
ENSMUSG00000028923	Necap2	OTTMUSG00000010080	protein_coding	0.426	0.0363	676.44	502.51	700.098	739.327	589.901	537.269	458.963	511.294	1128.72
ENSMUSG00000014907	Naf1	OTTMUSG00000031172	protein_coding	0.4253	0.0123	420.79	313.69	458.822	409.2	394.36	334.563	309.098	297.416	16379.3
ENSMUSG00000020412	Ascc2	OTTMUSG00000005066	protein_coding	0.4253	0.0052	588.42	437.51	622.969	633.238	509.063	466.421	409.788	436.311	2049.3
ENSMUSG00000024048	Myl12a	OTTMUSG00000033039	protein_coding	0.4243	0.0233	386.71	287.65	399.491	432.921	327.723	267.651	297.389	297.919	71.25
ENSMUSG00000049775	Tmsb4x	OTTMUSG00000019572	protein_coding	0.4243	0.0001	7669.86	5713.91	7618.02	8157.63	7233.94	5730.87	5530.97	5879.88	109.95
ENSMUSG00000103472	Pcdhga7	OTTMUSG00000050812	protein_coding	0.4242	0.0296	5087.35	3791.23	5664.07	5581.19	4016.79	4339.48	3437.54	3596.67	11.22
ENSMUSG00000003814	Calr	OTTMUSG00000022277	protein_coding	0.4235	0.0139	6643.61	4951.02	7888.96	6728.4	5313.48	5272.32	4779.31	4801.43	1892.79
ENSMUSG00000040681	Hmgn1	OTTMUSG00000019978	protein_coding	0.4218	0.0048	717.6	533.56	739.652	741.303	671.832	468.389	573.704	558.599	5.61
ENSMUSG00000023904	Hcfc1r1	OTTMUSG00000042428	protein_coding	0.4216	0.0088	919.32	683.96	1075.86	867.16	814.938	771.463	632.245	648.176	2238.92
ENSMUSG00000025978	Rftn2	OTTMUSG00000021806	protein_coding	0.4214	0.0034	870.32	642.89	931.487	826.306	853.172	688.807	561.996	677.867	2.8
ENSMUSG00000023036	Pcdhgc4	OTTMUSG00000050873	protein_coding	0.4203	0.0378	5027.83	3757.08	5555.3	5521.23	4006.96	4372.94	3329.82	3568.49	1854.64
ENSMUSG00000040225	Prrc2c	OTTMUSG00000043447	protein_coding	0.4199	0.0022	7776.3	5816.96	8049.16	8327.64	6952.1	6531.86	5587.17	5331.85	997.44
ENSMUSG00000032562	Gnai2	OTTMUSG00000050782	protein_coding	0.4192	0.0401	4240.22	3170.7	4728.63	4613.21	3378.82	3542.43	2927.06	3042.6	119.49
ENSMUSG00000020121	Srgap1	OTTMUSG00000032486	protein_coding	0.419	0.0125	1297.06	973.95	1348.78	1429.23	1113.17	1123.74	910.901	887.216	46.56
ENSMUSG00000026509	Capn2	OTTMUSG00000050407	protein_coding	0.418	0.0023	2808.29	2102.51	2923.01	3099.64	2402.21	2288.81	1959.96	2058.76	1664.46
ENSMUSG00000036053	Fmnl2	OTTMUSG00000012431	protein_coding	0.4179	0.0006	3809.37	2850.53	3983.05	4136.14	3308.91	3005.17	2697.58	2848.85	15.15
ENSMUSG00000032812	Arap1	OTTMUSG00000026043	protein_coding	0.4175	0.0044	789.04	595.55	727.786	917.24	722.083	600.246	597.12	589.297	122.3
ENSMUSG00000003534	Ddr1	OTTMUSG00000031017	protein_coding	0.4166	0.0222	3373.56	2528.19	3275.04	3908.15	2937.49	2648.95	2372.09	2563.52	292.28
ENSMUSG00000042520	Ubap2l	OTTMUSG00000052888	protein_coding	0.4164	0.0002	2768.03	2076.11	2903.23	2886.14	2514.73	2133.33	2091.09	2003.91	253.57
ENSMUSG00000026676	Ccdc3	OTTMUSG00000010865	protein_coding	0.4164	0.0306	697.86	518.74	763.384	754.482	575.7	484.133	510.479	561.618	1226.89
ENSMUSG00000061740	Cyp2d22	OTTMUSG00000070998	protein_coding	0.4141	0.0359	873.12	660.82	878.09	1024.65	716.621	738.007	655.662	588.793	1624.07
ENSMUSG00000030671	Pde3b	OTTMUSG00000025593	protein_coding	0.4131	0.0353	492.64	373.25	480.576	574.593	422.763	383.764	374.664	361.328	153.71
ENSMUSG00000024940	Ltbp3	OTTMUSG00000074436	protein_coding	0.4126	0.0288	1420.32	1072.1	1427.88	1694.78	1138.29	1159.16	1074.82	982.329	30.29
ENSMUSG00000021750	Fam107a	OTTMUSG00000027765	protein_coding	0.4097	0.0324	4137.15	3108.15	4825.54	4126.26	3459.66	2971.71	3006.68	3346.06	61.15
ENSMUSG00000032402	Smad3	OTTMUSG00000021500	protein_coding	0.4096	0.0218	596.76	450.76	583.415	697.814	509.063	480.197	419.155	452.918	540.8
ENSMUSG00000003233	Dvl3	OTTMUSG00000035778	protein_coding	0.4087	0.0394	1124.17	847.83	1287.47	1166.32	918.717	1039.11	746.986	757.379	260.86
ENSMUSG00000025006	Sorbs1	OTTMUSG00000068052	protein_coding	0.4084	0.0013	3377.01	2547.2	3544	3756.6	2830.43	2599.75	2580.5	2461.36	146.42
ENSMUSG00000063632	Sox11	OTTMUSG00000021163	protein_coding	0.4084	0.0308	535.74	401.84	524.085	558.778	524.357	377.86	400.422	427.253	1.12
ENSMUSG00000034480	Diaph2	OTTMUSG00000018669	protein_coding	0.4083	0.0011	813.89	612.61	810.849	877.044	753.763	639.606	573.704	624.524	63.95
ENSMUSG00000022091	Sorbs3	OTTMUSG00000069174	protein_coding	0.4065	0.0116	923.35	696.42	921.599	1047.71	800.736	775.4	608.829	705.042	442.62
ENSMUSG00000038156	Spon1	OTTMUSG00000024553	protein_coding	0.4045	0.0086	2265.13	1713.03	2383.1	2567.22	1845.08	1733.83	1730.48	1674.79	3093.31
ENSMUSG00000040711	Sh3pxd2b	OTTMUSG00000005375	protein_coding	0.4041	0.0067	1269.62	959.76	1228.14	1445.71	1135.01	1015.5	880.46	983.335	123.98
ENSMUSG00000022808	Snx4	OTTMUSG00000071372	protein_coding	0.4035	0.0158	797.76	602.48	856.335	810.492	726.452	566.789	639.27	601.374	427.48
ENSMUSG00000020021	Fgd6	OTTMUSG00000030985	protein_coding	0.4021	0.0184	592.16	449.84	567.594	664.867	544.02	499.877	402.764	446.879	457.77
ENSMUSG00000046240	Hepacam	OTTMUSG00000016793	protein_coding	0.4005	0.0278	4222.86	3198.65	4803.78	4431.35	3433.44	3613.28	2955.16	3027.5	1944.4
ENSMUSG00000103458	Gm37013	OTTMUSG00000050657	protein_coding	0.3992	0.0328	1739.64	1317.8	1900.55	1868.74	1449.63	1499.63	1161.46	1292.33	146.42
ENSMUSG00000032470	Mras	OTTMUSG00000029468	protein_coding	0.3991	0.0143	2653.86	2011.6	2863.68	2813.66	2284.23	2196.31	1866.29	1972.21	166.05
ENSMUSG00000032280	Tle3	OTTMUSG00000035108	protein_coding	0.3987	0.0058	1380.44	1050.18	1427.88	1544.55	1168.88	1056.83	1077.16	1016.55	1231.94
ENSMUSG00000048332	Lhfp	OTTMUSG00000032739	protein_coding	0.3986	0.0182	531.03	400.77	569.572	564.708	458.812	403.444	388.714	410.142	79.66
ENSMUSG00000066043	Phactr4	OTTMUSG00000009635	protein_coding	0.3982	0.042	704.35	531.7	802.938	758.436	551.667	578.598	480.038	536.456	828.58
ENSMUSG00000026923	Notch1	OTTMUSG00000012795	protein_coding	0.3971	0.0149	1577.05	1200.04	1673.12	1719.82	1338.2	1357.93	1123.99	1118.2	12.34
ENSMUSG00000000058	Cav2	OTTMUSG00000024026	protein_coding	0.3964	0.0375	700.68	528.74	648.679	746.575	706.789	470.357	517.504	598.355	46
ENSMUSG00000029413	Naaa	OTTMUSG00000024987	protein_coding	0.3952	0.0139	509.62	383.29	510.241	545.599	473.013	350.307	379.347	420.207	65.08
ENSMUSG00000027540	Ptpn1	OTTMUSG00000015956	protein_coding	0.395	0.0483	627.05	470.72	680.322	668.821	532.004	432.964	447.255	531.927	226.64
ENSMUSG00000032737	Inppl1	OTTMUSG00000046069	protein_coding	0.3949	0.0233	886.17	674.01	854.357	1015.42	788.72	690.775	632.245	699.003	363.52
ENSMUSG00000034612	Chst11	OTTMUSG00000027827	protein_coding	0.3937	0.0213	1278.94	973.39	1382.4	1400.24	1054.18	1017.47	946.026	956.663	779.22
ENSMUSG00000028273	Pdlim5	OTTMUSG00000053833	protein_coding	0.3926	0.0018	1277.02	976.49	1212.32	1444.39	1174.34	923.001	1018.62	987.864	65.08
ENSMUSG00000029313	Aff1	OTTMUSG00000022037	protein_coding	0.3918	0.0191	1149.76	878.85	1099.59	1302.06	1047.62	999.754	779.769	857.021	246.84
ENSMUSG00000044042	Fmn1	OTTMUSG00000015195	protein_coding	0.3918	0.0045	1743.74	1325.6	1797.71	1826.57	1606.93	1320.54	1273.86	1382.41	287.23
ENSMUSG00000037625	Cldn11	OTTMUSG00000022650	protein_coding	0.3911	0.0002	8762.07	6681.16	8670.15	9459.03	8157.02	6787.7	6441.88	6813.9	256.37
ENSMUSG00000025743	Sdc3	OTTMUSG00000009594	protein_coding	0.3881	0.0236	7526.12	5749.97	8051.13	8108.21	6419	6175.64	5388.13	5686.13	21.88
ENSMUSG00000025555	Farp1	OTTMUSG00000026446	protein_coding	0.3873	0.0005	1546.27	1182.85	1617.74	1631.53	1389.55	1249.69	1140.38	1158.46	3424.85
ENSMUSG00000021756	Il6st	OTTMUSG00000044624	protein_coding	0.386	0.001	5664.54	4337.21	5707.58	5921.2	5364.82	4485.12	4299.27	4227.23	129.59
ENSMUSG00000028194	Ddah1	OTTMUSG00000029461	protein_coding	0.3859	0.0289	2343.95	1791.49	2535.39	2494.07	2002.39	1936.53	1629.79	1808.15	512.75
ENSMUSG00000033763	Mtss2	OTTMUSG00000027473	protein_coding	0.3857	0.032	8261.13	6321.41	9303	8386.28	7094.11	7321.03	5587.17	6056.02	989.59
ENSMUSG00000027087	Itgav	OTTMUSG00000013360	protein_coding	0.3855	0.0025	5153.67	3945.38	5096.48	5850.7	4513.84	3938.01	3837.96	4060.16	396.62
ENSMUSG00000037679	Inf2	OTTMUSG00000066008	protein_coding	0.3853	0.0215	1692.5	1296.57	1866.93	1810.1	1400.47	1420.91	1243.42	1225.39	70.12
ENSMUSG00000015755	Tab2	OTTMUSG00000034128	protein_coding	0.3836	0.0089	2253.18	1729.01	2185.34	2530.32	2043.9	1763.35	1685.99	1737.69	7.85
ENSMUSG00000028927	Padi2	OTTMUSG00000010085	protein_coding	0.3832	0.0174	3922.29	3007.24	3901.96	4167.11	3697.81	3085.85	2901.3	3034.55	264.23
ENSMUSG00000035805	Mlc1	OTTMUSG00000020982	protein_coding	0.3832	0.0172	3508.24	2692.19	3425.34	3839.62	3259.75	2544.65	2838.08	2693.86	574.46
ENSMUSG00000058325	Dock1	OTTMUSG00000060293	protein_coding	0.3831	0.0009	2236.72	1717.71	2242.69	2426.86	2040.62	1794.83	1671.94	1686.36	350.06
ENSMUSG00000035547	Capn5	OTTMUSG00000022532	protein_coding	0.3814	0.0114	885.62	677.63	963.13	915.922	777.796	688.807	662.687	681.39	24.68
ENSMUSG00000030541	Idh2	OTTMUSG00000024961	protein_coding	0.3812	0.0271	555.85	421.58	587.371	576.569	503.601	407.38	400.422	456.944	63.39
ENSMUSG00000022790	Igsf11	OTTMUSG00000016990	protein_coding	0.3797	0.001	1879.48	1444.35	1864.95	2076.97	1696.51	1485.85	1372.21	1475	15.15
ENSMUSG00000071415	Rpl23	OTTMUSG00000002776	protein_coding	0.3783	0.0051	2328.6	1790.93	2412.77	2264.76	2308.26	1714.14	1875.66	1782.99	4284.85
ENSMUSG00000041870	Ankrd13a	OTTMUSG00000014590	protein_coding	0.3772	0.0087	1928.3	1479.69	2056.79	2047.97	1680.13	1499.63	1383.91	1555.52	1143.86
ENSMUSG00000044167	Foxo1	OTTMUSG00000021250	protein_coding	0.3765	0.0432	773.11	594.95	850.402	837.508	631.413	665.191	540.921	578.728	2086.33
ENSMUSG00000057329	Bcl2	OTTMUSG00000022128	protein_coding	0.3764	0.0084	1156.59	891.12	1147.05	1284.93	1037.79	822.632	927.293	923.449	13.46
ENSMUSG00000037815	Ctnna1	OTTMUSG00000073117	protein_coding	0.3741	0.0027	2078.96	1604.45	2185.34	2230.5	1821.05	1566.54	1648.52	1598.3	70.12
ENSMUSG00000022521	Crebbp	OTTMUSG00000048175	protein_coding	0.3731	0.0096	3729.4	2881.4	4016.67	3932.53	3239	3229.52	2723.34	2691.34	67.88
ENSMUSG00000020422	Tns3	OTTMUSG00000005142	protein_coding	0.3727	0.0049	3705.37	2860.7	3896.03	3983.27	3236.81	2938.25	2774.85	2868.98	53.29
ENSMUSG00000020290	Xpo1	OTTMUSG00000005274	protein_coding	0.3716	0.0001	2721.19	2101.73	2723.26	2656.83	2783.46	2021.16	2154.32	2129.72	92
ENSMUSG00000034928	Rnf44	OTTMUSG00000032674	protein_coding	0.3712	0.0206	1473.2	1140.45	1669.16	1518.19	1232.24	1261.5	1114.62	1045.23	36.46
ENSMUSG00000001964	Emd	OTTMUSG00000017684	protein_coding	0.3705	0.0202	509.89	392.17	522.107	522.537	485.03	403.444	369.981	403.097	265.91
ENSMUSG00000058587	Tmod3	OTTMUSG00000062847	protein_coding	0.3702	0.0086	663.53	509.7	686.255	702.426	601.918	466.421	522.188	540.482	326.5
ENSMUSG00000068748	Ptprz1	OTTMUSG00000055926	protein_coding	0.3699	0.0054	7168.97	5550.33	7149.31	7640.37	6717.23	5845.02	5409.21	5396.77	21.32
ENSMUSG00000028328	Tmod1	OTTMUSG00000006835	protein_coding	0.3697	0.0254	917.76	716.74	899.844	1041.78	811.66	724.231	758.694	667.299	296.76
ENSMUSG00000061983	Rps12	OTTMUSG00000064263	protein_coding	0.3686	0.0001	1703.25	1314.21	1706.74	1676.99	1726.01	1212.3	1360.5	1369.83	300.13
ENSMUSG00000021244	Ylpm1	OTTMUSG00000036264	protein_coding	0.3665	0.0426	3666.11	2847.61	3975.14	3854.12	3169.08	3221.65	2802.95	2518.22	520.04
ENSMUSG00000030287	Itpr2	OTTMUSG00000025625	protein_coding	0.366	0.0376	1208.71	943.45	1119.37	1466.79	1039.97	911.193	995.201	923.952	242.35
ENSMUSG00000034361	Cpne2	OTTMUSG00000023458	protein_coding	0.3656	0.0213	520.85	404.2	539.907	562.732	459.904	397.54	407.447	407.626	364.64
ENSMUSG00000026478	Lamc1	OTTMUSG00000030992	protein_coding	0.3648	0.0151	1417.88	1104.25	1447.66	1568.27	1237.7	1214.27	1046.72	1051.78	603.63
ENSMUSG00000050912	Tmem123	OTTMUSG00000034120	protein_coding	0.3647	0.0301	569.76	443.46	537.929	633.897	537.466	462.485	414.472	453.421	1300.38
ENSMUSG00000015829	Tnr	OTTMUSG00000050612	protein_coding	0.3642	0.0028	5087.82	3957.63	5102.41	5504.1	4656.94	4272.57	3849.67	3750.66	6578.19
ENSMUSG00000027712	Anxa5	OTTMUSG00000020273	protein_coding	0.3641	0.0109	2883.36	2237.79	3049.58	3040.99	2559.52	2111.68	2294.82	2306.86	222.15
ENSMUSG00000046329	Slc25a23	OTTMUSG00000035805	protein_coding	0.364	0.0118	3182.76	2470.04	3573.67	3216.27	2758.33	2668.63	2322.92	2418.58	65.64
ENSMUSG00000038369	Ncoa6	OTTMUSG00000016062	protein_coding	0.3631	0.0165	1431.71	1117.96	1451.62	1564.32	1279.21	1180.81	1126.33	1046.74	21.88
ENSMUSG00000035376	Hacd2	OTTMUSG00000071862	protein_coding	0.3616	0.0276	1189.3	926.91	1182.65	1334.35	1050.9	926.937	920.268	933.514	175.59
ENSMUSG00000063856	Gpx1	OTTMUSG00000050754	protein_coding	0.3609	0.0158	898.09	695.46	927.532	927.783	838.971	688.807	667.37	730.204	299.57
ENSMUSG00000024050	Wiz	OTTMUSG00000035221	protein_coding	0.3594	0.0444	687.05	537.43	729.764	736.032	595.363	600.246	505.796	506.262	108.27
ENSMUSG00000002341	Ncan	OTTMUSG00000022194	protein_coding	0.3584	0.0264	2240.31	1742.56	2507.7	2358.33	1854.91	1739.73	1674.28	1813.68	204.2
ENSMUSG00000035632	Cnot3	OTTMUSG00000027888	protein_coding	0.356	0.0464	694.8	543.59	763.384	755.141	565.868	582.534	526.871	521.359	5.61
ENSMUSG00000021190	Lgmn	OTTMUSG00000023302	protein_coding	0.354	0.0304	3861.94	3023.21	3985.02	4296.27	3304.54	3097.66	3004.34	2967.62	4199.58
ENSMUSG00000043131	Mob1a	OTTMUSG00000022699	protein_coding	0.3539	0.0096	903.72	710.27	884.023	987.087	840.063	730.135	700.153	700.513	3217.29
ENSMUSG00000032554	Trf	OTTMUSG00000024707	protein_coding	0.3536	0.0264	24087.9	18852.5	24331.4	26416.1	21516.1	19967.5	17831.7	18758.3	61.15
ENSMUSG00000025809	Itgb1	OTTMUSG00000034034	protein_coding	0.3521	0.0065	2941.44	2302.94	2948.72	3084.48	2791.11	2233.7	2301.84	2373.29	184.01
ENSMUSG00000027959	Sass6	OTTMUSG00000022737	protein_coding	0.3518	0.0475	407.85	319.77	421.246	421.06	381.251	312.915	327.831	318.552	72.37
ENSMUSG00000025404	R3hdm2	OTTMUSG00000035856	protein_coding	0.3511	0.0301	2883.33	2260.43	3223.62	2917.11	2509.27	2611.56	2067.68	2102.04	1657.17
ENSMUSG00000012114	Med15	OTTMUSG00000071290	protein_coding	0.3503	0.0376	986.46	772.66	1091.68	1051.66	816.03	830.504	730.594	756.876	838.68
ENSMUSG00000003746	Man1a	OTTMUSG00000024597	protein_coding	0.349	0.0419	772.64	604.23	828.648	844.756	644.522	592.374	594.779	625.53	1429.97
ENSMUSG00000068566	Myadm	OTTMUSG00000057713	protein_coding	0.3488	0.0211	799.04	629.4	889.956	795.995	711.159	657.318	648.637	582.251	158.76
ENSMUSG00000058013	Septin11	OTTMUSG00000055620	protein_coding	0.3484	0.009	1898.08	1494.75	1944.06	2049.29	1700.88	1629.52	1440.11	1414.61	12.34
ENSMUSG00000041592	Sdk2	OTTMUSG00000003805	protein_coding	0.3475	0.0329	854.47	671.26	921.599	852.005	789.812	759.655	613.512	640.627	249.08
ENSMUSG00000108815	Gm49388	OTTMUSG00000017308	protein_coding	0.3475	0.0245	846.45	667.97	893.911	914.604	730.822	734.071	639.27	630.562	108.83
ENSMUSG00000028228	Cpne3	OTTMUSG00000004615	protein_coding	0.3471	0.0215	977.67	766.76	889.956	1080.66	962.413	755.719	714.203	830.35	84.71
ENSMUSG00000040725	Hnrnpul1	OTTMUSG00000058398	protein_coding	0.346	0.0048	2668.89	2097.19	2778.64	2756.99	2471.03	2182.53	1990.4	2118.65	52.17
ENSMUSG00000021451	Sema4d	OTTMUSG00000020953	protein_coding	0.3457	0.0214	2915.33	2295.01	3010.03	3207.04	2528.93	2438.38	2187.1	2259.56	256.93
ENSMUSG00000018293	Pfn1	OTTMUSG00000006068	protein_coding	0.3454	0.0312	1774.43	1397.09	1892.64	1905.64	1525	1336.29	1470.56	1384.42	104.34
ENSMUSG00000007476	Lrrc8a	OTTMUSG00000016752	protein_coding	0.3451	0.0263	3676.61	2891.89	4070.06	3882.45	3077.32	3085.85	2716.31	2873.51	72.93
ENSMUSG00000021840	Mapk1ip1l	OTTMUSG00000069645	protein_coding	0.3448	0.0091	909.94	721.62	931.487	949.527	848.802	714.391	768.061	682.396	74.05
ENSMUSG00000007815	Rhoa	OTTMUSG00000050752	protein_coding	0.3447	0.0263	3888.57	3061.78	3977.11	4209.29	3479.33	3329.89	2805.3	3050.15	449.92
ENSMUSG00000031555	Adam9	OTTMUSG00000060065	protein_coding	0.3438	0.0146	1745.11	1373.66	1900.55	1789.01	1545.76	1424.85	1346.45	1349.7	1387.89
ENSMUSG00000021242	Npc2	OTTMUSG00000067183	protein_coding	0.343	0.033	1817.18	1434.26	1712.67	2101.35	1637.52	1468.14	1365.18	1469.47	156.52
ENSMUSG00000031078	Cttn	OTTMUSG00000016455	protein_coding	0.3401	0.0015	1896	1491.1	1981.63	1943.2	1763.15	1436.65	1470.56	1566.09	1448.48
ENSMUSG00000052593	Adam17	OTTMUSG00000021042	protein_coding	0.3401	0.0339	653.17	518.48	668.456	707.698	583.347	507.749	540.921	506.765	47.68
ENSMUSG00000042557	Sin3a	OTTMUSG00000036738	protein_coding	0.3393	0.0408	962.56	761.03	1069.92	903.402	914.347	779.336	789.136	714.604	496.48
ENSMUSG00000029580	Actb	OTTMUSG00000035960	protein_coding	0.3367	0.028	33561.8	26574.8	34874.4	36596.7	29214.3	28737	24695	26292.4	157.08
ENSMUSG00000031386	Hcfc1	OTTMUSG00000017652	protein_coding	0.3355	0.0409	2750.5	2178.85	3006.07	2782.03	2463.38	2491.51	1964.64	2080.4	2251.82
ENSMUSG00000051910	Sox6	OTTMUSG00000058723	protein_coding	0.3345	0.0194	904.34	718.61	848.424	1004.88	859.726	779.336	646.295	730.204	7.29
ENSMUSG00000022108	Itm2b	OTTMUSG00000069229	protein_coding	0.3337	0.0094	10984.9	8716.35	11258.9	11862.8	9832.78	8795.08	8591.51	8762.45	3260.48
ENSMUSG00000036885	Arhgef26	OTTMUSG00000031219	protein_coding	0.3334	0.026	1626.92	1296.67	1544.57	1806.8	1529.37	1342.19	1297.27	1250.56	451.6
ENSMUSG00000026748	Plxdc2	OTTMUSG00000011395	protein_coding	0.3319	0.0029	2882	2290.93	2792.48	3124.68	2728.84	2290.77	2247.98	2334.04	838.68
ENSMUSG00000074994	Qser1	OTTMUSG00000014966	protein_coding	0.3318	0.0021	1161.38	925.87	1154.96	1185.43	1143.75	903.321	962.418	911.875	8.98
ENSMUSG00000026442	Nfasc	OTTMUSG00000049394	protein_coding	0.331	0.0434	13015.1	10352.5	13276.2	14707.5	11061.7	11471.6	10162.8	9423.21	9.54
ENSMUSG00000018593	Sparc	OTTMUSG00000005692	protein_coding	0.3305	0.0168	18894.8	15026.3	20263.3	20217.5	16203.7	16281.4	14183.4	14614.2	10.1
ENSMUSG00000001768	Rin2	OTTMUSG00000004057	protein_coding	0.3295	0.0457	1161.43	918.85	1315.16	1163.02	1006.11	948.585	866.41	941.566	11.22
ENSMUSG00000028048	Gba	OTTMUSG00000052631	protein_coding	0.3295	0.0262	729.89	584.38	763.384	751.188	675.109	590.406	611.17	551.553	20.2
ENSMUSG00000028675	Pnrc2	OTTMUSG00000009795	protein_coding	0.3279	0.0394	964.58	767.03	955.219	1015.42	923.086	767.528	739.961	793.613	8.98
ENSMUSG00000000001	Gnai3	OTTMUSG00000007197	protein_coding	0.3275	0.0376	852.88	681.72	856.335	889.564	812.753	617.958	749.328	677.867	8.98
ENSMUSG00000027007	Itprid2	OTTMUSG00000013318	protein_coding	0.3271	0.0091	2529.74	2022.61	2436.5	2853.19	2299.52	1934.56	2137.93	1995.36	238.42
ENSMUSG00000027248	Pdia3	OTTMUSG00000015325	protein_coding	0.3262	0.0499	3982.75	3172.24	4534.82	3938.46	3474.96	3150.8	3147.18	3218.74	149.78
ENSMUSG00000022708	Zbtb20	OTTMUSG00000025618	protein_coding	0.3255	0.0087	13135	10485.6	12384.2	14817.5	12203.3	10424.6	10427.4	10604.8	72.37
ENSMUSG00000018042	Cyb5r3	OTTMUSG00000030694	protein_coding	0.3195	0.0218	1692.08	1358.82	1700.8	1876.65	1498.79	1448.46	1301.96	1326.04	1217.35
ENSMUSG00000055024	Ep300	OTTMUSG00000048223	protein_coding	0.3165	0.0328	2439.95	1962.63	2630.31	2607.41	2082.13	2101.84	1962.3	1823.75	1095.62
ENSMUSG00000022000	Zc3h13	OTTMUSG00000069353	protein_coding	0.3141	0.0292	1299.26	1042.85	1423.93	1232.87	1240.98	1052.89	1056.08	1019.57	103.78
ENSMUSG00000024949	Sf1	OTTMUSG00000018615	protein_coding	0.3141	0.0483	2266.04	1823.14	2440.46	2439.38	1918.27	2056.58	1669.6	1743.23	166.61
ENSMUSG00000054808	Actn4	OTTMUSG00000016983	protein_coding	0.3131	0.0156	1780.58	1432.54	1880.77	1935.96	1525	1462.24	1402.65	1432.73	0
ENSMUSG00000020375	Rufy1	OTTMUSG00000005584	protein_coding	0.3121	0.0483	552.72	446.39	559.683	568.662	529.819	438.868	458.963	441.343	762.95
ENSMUSG00000028656	Cap1	OTTMUSG00000008872	protein_coding	0.3104	0.0483	3436.07	2765.95	3721.99	3394.18	3192.02	2820.17	2634.36	2843.32	931.81
ENSMUSG00000037926	Ssh2	OTTMUSG00000006248	protein_coding	0.3092	0.0028	1914.09	1550.33	1924.28	2024.25	1793.74	1641.33	1522.07	1487.58	413.45
ENSMUSG00000040481	Bptf	OTTMUSG00000003587	protein_coding	0.3075	0.0276	3839.01	3101.01	4166.97	3938.46	3411.6	3530.63	2805.3	2967.12	21.32
ENSMUSG00000024304	Cdh2	OTTMUSG00000016310	protein_coding	0.3065	0.0296	2797.28	2255.92	3136.6	2699	2556.24	2298.65	2189.44	2279.69	969.95
ENSMUSG00000042453	Reln	OTTMUSG00000030584	protein_coding	0.3044	0.0311	4091.38	3315.42	4044.35	4208.63	4021.16	3603.44	3133.13	3209.68	95.37
ENSMUSG00000006304	Arpc2	OTTMUSG00000016449	protein_coding	0.304	0.0378	2457.74	1985.86	2683.71	2479.58	2209.95	2058.55	1878	2021.02	1032.79
ENSMUSG00000025290	Rps24	OTTMUSG00000068639	protein_coding	0.3006	0.0096	3890.18	3151.42	4164.99	3717.06	3788.48	2999.26	3201.03	3253.96	850.46
ENSMUSG00000033295	Ptprf	OTTMUSG00000008720	protein_coding	0.2978	0.0373	2525.36	2051.99	2703.49	2642.99	2229.61	2129.4	1969.33	2057.25	626.07
ENSMUSG00000024812	Tjp2	OTTMUSG00000072093	protein_coding	0.2971	0.0439	1707.65	1386.64	1775.96	1787.04	1559.96	1413.04	1320.69	1426.19	2379.73
ENSMUSG00000074305	Peak1	OTTMUSG00000048386	protein_coding	0.2943	0.0134	1973.79	1609.03	1997.46	2059.18	1864.74	1676.75	1538.46	1611.88	494.23
ENSMUSG00000033487	Fndc3a	OTTMUSG00000034682	protein_coding	0.2933	0.013	2204.43	1805.41	2252.58	2399.85	1960.88	1808.61	1885.03	1722.6	991.83
ENSMUSG00000005360	Slc1a3	OTTMUSG00000032639	protein_coding	0.2917	0.0445	3298.03	2691.08	3577.62	3452.17	2864.3	2692.25	2655.43	2725.56	4.49
ENSMUSG00000037706	Cd81	OTTMUSG00000031887	protein_coding	0.2884	0.0016	13138.6	10756.3	13060.6	13743.4	12611.9	10652.9	10607.7	11008.4	11847
ENSMUSG00000021379	Id4	OTTMUSG00000068101	protein_coding	0.2835	0.048	3061.78	2511.85	3184.06	3139.17	2862.11	2460.02	2479.81	2595.72	404.47
ENSMUSG00000022240	Ctnnd2	OTTMUSG00000070165	protein_coding	0.2808	0.0355	4385.14	3611.65	4586.24	4679.11	3890.07	3908.49	3458.62	3467.84	513.31
ENSMUSG00000056216	Cebpg	OTTMUSG00000032922	protein_coding	0.28	0.0177	949.47	784.25	939.398	973.908	935.103	808.856	770.403	773.483	647.95
ENSMUSG00000066306	Numa1	OTTMUSG00000035829	protein_coding	0.2778	0.0456	2746.3	2262.34	2986.3	2859.13	2393.47	2221.89	2285.45	2279.69	301.25
ENSMUSG00000031540	Kat6a	OTTMUSG00000017302	protein_coding	0.2775	0.0303	2676.87	2210.85	2733.15	2875.6	2421.87	2375.4	2109.83	2147.33	356.79
ENSMUSG00000031955	Bcar1	OTTMUSG00000061802	protein_coding	0.2765	0.0456	1281.05	1054	1374.49	1327.1	1141.57	1035.18	1051.4	1075.43	35.9
ENSMUSG00000099083	Atf7	OTTMUSG00000044910	protein_coding	0.275	0.0353	1340.05	1110.2	1303.29	1452.95	1263.92	1157.2	1067.79	1105.62	394.38
ENSMUSG00000021770	Samd8	OTTMUSG00000027978	protein_coding	0.2733	0.0216	2447.34	2019.8	2553.18	2459.81	2329.02	1944.4	2025.53	2089.46	799.41
ENSMUSG00000045128	Rpl18a	OTTMUSG00000061602	protein_coding	0.2725	0.0218	2628.61	2176.61	2701.51	2673.96	2510.36	2257.32	2133.24	2139.28	1934.86
ENSMUSG00000045962	Wnk1	OTTMUSG00000031633	protein_coding	0.2723	0.0172	21352.3	17680.2	20985.2	22263.5	20808.2	18873.3	16443.1	17724.2	1403.04
ENSMUSG00000037742	Eef1a1	OTTMUSG00000019692	protein_coding	0.2721	0.0081	22191.3	18371	22644.4	22932.3	20997.2	18698.2	17346.9	19067.8
ENSMUSG00000022141	Nipbl	OTTMUSG00000070616	protein_coding	0.2708	0.043	2730.18	2265.07	2685.69	2842.65	2662.2	2227.8	2308.87	2258.55
ENSMUSG00000029705	Cux1	OTTMUSG00000040141	protein_coding	0.2688	0.0335	2328.17	1932.92	2438.48	2486.83	2059.19	2003.44	1892.05	1903.26
ENSMUSG00000060843	Ctnna3	OTTMUSG00000023790	protein_coding	0.2687	0.0417	1322.73	1103.03	1303.29	1417.37	1247.53	1157.2	1086.53	1065.36
ENSMUSG00000026074	Map4k4	OTTMUSG00000050440	protein_coding	0.2644	0.0096	5043.37	4201.11	5159.77	5139.7	4830.64	4256.83	4243.07	4103.44
ENSMUSG00000008730	Hipk1	OTTMUSG00000024242	protein_coding	0.263	0.048	4780.16	3983.04	4841.36	5146.95	4352.16	4351.29	3620.19	3977.63
ENSMUSG00000025337	Sbds	OTTMUSG00000027908	protein_coding	0.2619	0.0339	952.41	792.01	990.817	973.908	892.499	810.824	768.061	797.135
ENSMUSG00000027828	Ssr3	OTTMUSG00000028773	protein_coding	0.2616	0.0485	3310.95	2756.32	3336.35	3275.57	3320.93	2674.54	2695.24	2899.18
ENSMUSG00000040260	Daam2	OTTMUSG00000069033	protein_coding	0.2579	0.037	5569.8	4655.81	5747.14	6091.21	4871.06	4841.33	4390.59	4735.51
ENSMUSG00000037062	Sh3glb1	OTTMUSG00000055022	protein_coding	0.2576	0.0287	3615.42	3017.83	3690.35	3665.66	3490.25	3068.14	2838.08	3147.28
ENSMUSG00000030447	Cyfip1	OTTMUSG00000037588	protein_coding	0.2572	0.0296	2252.28	1887.78	2094.36	2449.27	2213.22	1934.56	1812.44	1916.35
ENSMUSG00000024991	Eif3a	OTTMUSG00000074398	protein_coding	0.253	0.0058	3037.46	2542.42	3213.73	2941.49	2957.15	2487.58	2571.13	2568.55
ENSMUSG00000026991	Pkp4	OTTMUSG00000012706	protein_coding	0.2529	0.0238	13905.2	11666.3	13687.5	13875.9	14152.2	11625.1	11399.1	11974.6
ENSMUSG00000028412	Slc44a1	OTTMUSG00000007068	protein_coding	0.2516	0.0113	4553.85	3824.37	4562.51	4813.53	4285.52	3953.75	3660	3859.36
ENSMUSG00000006005	Tpr	OTTMUSG00000029496	protein_coding	0.2293	0.0475	3625.06	3089.28	3801.1	3602.41	3471.68	3081.92	3090.98	3094.94
ENSMUSG00000017707	Serinc3	OTTMUSG00000016123	protein_coding	0.2236	0.0362	5385.88	4610.35	5357.53	5545.61	5254.49	4744.89	4392.93	4693.24
ENSMUSG00000031442	Mcf2l	OTTMUSG00000020608	protein_coding	-0.2276	0.0448	2414.16	2818.7	2523.52	2223.91	2495.06	2769	2835.74	2851.37
ENSMUSG00000033793	Atp6v1h	OTTMUSG00000050145	protein_coding	-0.23	0.022	2090.51	2451.32	2001.41	2042.7	2227.42	2426.57	2428.29	2499.1
ENSMUSG00000026904	Slc4a10	OTTMUSG00000012738	protein_coding	-0.2359	0.0233	1845.7	2166.41	1845.17	1734.32	1957.6	2135.3	2135.58	2228.36
ENSMUSG00000032913	Lrig2	OTTMUSG00000054008	protein_coding	-0.2437	0.0405	1221.4	1447.01	1174.74	1167.64	1321.82	1450.43	1444.8	1445.81
ENSMUSG00000036095	Dgkb	OTTMUSG00000066258	protein_coding	-0.244	0.0378	1865.72	2205.76	1870.88	1702.03	2024.24	2127.43	2269.06	2220.81
ENSMUSG00000020576	Nbas	OTTMUSG00000065893	protein_coding	-0.244	0.0405	1865.24	2218.15	1694.87	1866.77	2034.07	2318.33	2184.76	2151.36
ENSMUSG00000102627	Snurf	OTTMUSG00000042350	protein_coding	-0.2496	0.0225	2787.21	3304.23	2879.5	2511.87	2970.26	3286.59	3254.89	3371.22
ENSMUSG00000034064	Poglut1	OTTMUSG00000028147	protein_coding	-0.2621	0.043	955.93	1146.46	880.067	945.574	1042.16	1174.91	1081.84	1182.62
ENSMUSG00000001127	Araf	OTTMUSG00000017167	protein_coding	-0.2645	0.0087	2010.82	2415.07	1928.24	1906.3	2197.93	2385.24	2421.26	2438.71
ENSMUSG00000025892	Gria4	OTTMUSG00000061694	protein_coding	-0.267	0.0353	3719.3	4466.43	3870.32	3279.53	4008.05	4313.9	4491.28	4594.1
ENSMUSG00000056004	Elapor2	OTTMUSG00000025805	protein_coding	-0.2723	0.032	1504.11	1811.45	1495.13	1356.75	1660.46	1824.35	1765.6	1844.38
ENSMUSG00000022400	Rbx1	OTTMUSG00000070895	protein_coding	-0.2748	0.0186	1257.88	1521.85	1234.07	1186.09	1353.5	1566.54	1496.31	1502.68
ENSMUSG00000029757	Dync1i1	OTTMUSG00000023538	protein_coding	-0.2757	0.0432	1862.18	2244.87	2023.17	1637.46	1925.92	2298.65	2175.39	2260.56
ENSMUSG00000042208	Sanbr	OTTMUSG00000005276	protein_coding	-0.2808	0.0304	905.83	1103.61	884.023	857.935	975.522	1078.47	1161.46	1070.9
ENSMUSG00000022257	Laptm4b	OTTMUSG00000070233	protein_coding	-0.2838	0.0175	1910.37	2320.39	1977.68	1800.21	1953.23	2387.21	2247.98	2325.99
ENSMUSG00000020917	Acly	OTTMUSG00000006279	protein_coding	-0.2846	0.0389	5685.4	6918.74	6045.77	5200.99	5809.44	7226.57	6629.21	6900.46
ENSMUSG00000009292	Trpm2	OTTMUSG00000020526	protein_coding	-0.2851	0.0162	1076.2	1311.46	1079.81	1034.53	1114.26	1320.54	1323.03	1290.82
ENSMUSG00000057614	Gnai1	OTTMUSG00000053058	protein_coding	-0.286	0.0496	2509.77	3049.74	2642.18	2207.44	2679.68	3056.33	2894.28	3198.61
ENSMUSG00000022354	Ndufb9	OTTMUSG00000070477	protein_coding	-0.2868	0.0334	1128.22	1374.86	1141.12	1020.03	1223.5	1403.2	1379.23	1342.15
ENSMUSG00000027827	Kcnab1	OTTMUSG00000034877	protein_coding	-0.2943	0.0305	2110.15	2580.45	2191.27	1903.01	2236.16	2540.71	2550.06	2650.58
ENSMUSG00000019785	Clvs2	OTTMUSG00000028009	protein_coding	-0.2991	0.0457	522.76	639.69	539.907	490.908	537.466	661.255	618.195	639.621
ENSMUSG00000025917	Cops5	OTTMUSG00000029459	protein_coding	-0.3017	0.0394	854.62	1048.98	903.799	789.406	870.651	1098.15	1011.59	1037.18
ENSMUSG00000050043	Tmx2	OTTMUSG00000013511	protein_coding	-0.3037	0.022	2603.63	3207.44	2626.36	2384.69	2799.85	3203.94	3105.03	3313.35
ENSMUSG00000051029	Serpinb1b	OTTMUSG00000000700	protein_coding	-0.3052	0.0249	816.27	997.69	882.045	748.552	818.215	972.202	974.126	1046.74
ENSMUSG00000041992	Rapgef5	OTTMUSG00000066306	protein_coding	-0.3058	0.0366	2263.84	2794.87	2226.87	2001.85	2562.79	2747.35	2788.9	2848.35
ENSMUSG00000024500	Ppp2r2b	OTTMUSG00000028098	protein_coding	-0.3076	0.0181	1628.82	2009.63	1649.38	1454.27	1782.81	2001.48	1971.67	2055.74
ENSMUSG00000027270	Lamp5	OTTMUSG00000015982	protein_coding	-0.3093	0.0147	2492.08	3078.94	2616.47	2197.55	2662.2	3052.4	3030.09	3154.32
ENSMUSG00000038764	Ptpn3	OTTMUSG00000007367	protein_coding	-0.3115	0.0444	534.7	664.58	510.241	519.242	574.608	743.911	597.12	652.705
ENSMUSG00000000399	Ndufa9	OTTMUSG00000056335	protein_coding	-0.317	0.0414	1256.01	1563.15	1247.92	1139.3	1380.81	1607.87	1536.12	1545.46
ENSMUSG00000045193	Cirbp	OTTMUSG00000000003	protein_coding	-0.3189	0.0448	558.63	706.94	486.509	569.98	619.396	688.807	765.719	666.293
ENSMUSG00000019894	Slc6a15	OTTMUSG00000065118	protein_coding	-0.3226	0.045	1141.19	1417.28	1220.23	938.326	1265.01	1448.46	1332.4	1470.98
ENSMUSG00000021596	Mctp1	OTTMUSG00000025745	protein_coding	-0.3241	0.0247	517.63	645.85	535.951	478.388	538.558	606.15	690.786	640.627
ENSMUSG00000076439	Mog	OTTMUSG00000014932	protein_coding	-0.3253	0.0179	2718.35	3406.57	2521.54	2509.23	3124.29	3410.58	3364.95	3444.19
ENSMUSG00000051855	Mest	OTTMUSG00000014405	protein_coding	-0.3256	0.0309	862.42	1083.83	791.072	876.385	919.809	1163.1	1006.91	1081.47
ENSMUSG00000039016	Timm8b	OTTMUSG00000063073	protein_coding	-0.3263	0.041	662.82	826.56	688.232	582.5	717.713	842.312	812.552	824.814
ENSMUSG00000036019	Tmtc2	OTTMUSG00000025048	protein_coding	-0.3272	0.0099	748.18	941.86	719.875	719.559	805.106	923.001	981.151	921.436
ENSMUSG00000060371	Caln1	OTTMUSG00000023954	protein_coding	-0.331	0.0304	5484.8	6892.55	5778.78	4690.31	5985.31	7147.85	6580.03	6949.77
ENSMUSG00000006315	Tmem147	OTTMUSG00000059370	protein_coding	-0.3318	0.0483	514.65	646.11	518.152	501.451	524.357	653.382	632.245	652.705
ENSMUSG00000068099	Smim45	OTTMUSG00000033544	protein_coding	-0.3358	0.0042	1032.81	1295.56	1062.01	939.643	1096.78	1253.63	1294.93	1338.12
ENSMUSG00000022964	Tmem50b	OTTMUSG00000019970	protein_coding	-0.3361	0.0141	1592.53	2008.69	1574.23	1477.34	1726.01	2068.39	1955.28	2002.4
ENSMUSG00000026568	Mpc2	OTTMUSG00000022567	protein_coding	-0.3364	0.0109	716.49	908.58	725.808	668.821	754.855	952.521	934.318	838.905
ENSMUSG00000013539	Tango2	OTTMUSG00000026022	protein_coding	-0.3389	0.0178	916.79	1163.69	903.799	902.743	943.842	1220.17	1170.82	1100.09
ENSMUSG00000093593	Gm20683	OTTMUSG00000042159	protein_coding	-0.3401	0.0464	884.96	1120.13	872.157	852.005	930.733	1141.45	1105.26	1113.67
ENSMUSG00000023951	Vegfa	OTTMUSG00000016285	protein_coding	-0.3402	0.0201	898.71	1135.82	884.023	825.647	986.446	1224.11	1056.08	1127.26
ENSMUSG00000044005	Gls2	OTTMUSG00000033507	protein_coding	-0.3412	0.045	451.98	576.38	431.134	405.905	518.895	566.789	622.879	539.476
ENSMUSG00000022112	Gpc5	OTTMUSG00000042137	protein_coding	-0.3415	0.0092	799.73	1008.79	850.402	697.814	850.987	995.818	1046.72	983.838
ENSMUSG00000042246	Tmc7	OTTMUSG00000031283	protein_coding	-0.3435	0.0432	595.54	754.51	547.817	536.374	702.419	728.167	756.353	779.019
ENSMUSG00000030337	Vamp1	OTTMUSG00000022687	protein_coding	-0.3446	0.0206	16491.1	20934.8	17227.6	14153.3	18092.5	21290	20597.1	20917.3
ENSMUSG00000029632	Ndufa4	OTTMUSG00000057021	protein_coding	-0.3478	0.0404	1394.34	1765.58	1512.92	1201.9	1468.2	1737.76	1707.06	1851.93
ENSMUSG00000025204	Ndufb8	OTTMUSG00000036225	protein_coding	-0.3481	0.0307	1592.14	2020.26	1625.65	1367.95	1782.81	1944.4	2006.79	2109.59
ENSMUSG00000002274	Metrn	OTTMUSG00000073255	protein_coding	-0.3499	0.049	1071	1363.69	1022.46	1035.85	1154.68	1283.15	1379.23	1428.7
ENSMUSG00000066438	Plekhd1	OTTMUSG00000033011	protein_coding	-0.3514	0.0288	390.81	494.4	385.647	374.935	411.839	484.133	477.696	521.359
ENSMUSG00000029408	Abcb9	OTTMUSG00000028882	protein_coding	-0.352	0.0483	563.51	716.47	563.639	527.149	599.733	732.103	686.103	731.211
ENSMUSG00000060475	Wtap	OTTMUSG00000034274	protein_coding	-0.3527	0.0287	818	1043.17	808.871	778.863	866.281	846.248	1194.24	1089.02
ENSMUSG00000004032	Gstm5	OTTMUSG00000035923	protein_coding	-0.3619	0.0136	1373.02	1752.02	1481.28	1163.02	1474.75	1735.79	1646.18	1874.07
ENSMUSG00000030401	Rtn2	OTTMUSG00000058967	protein_coding	-0.362	0.0399	837.12	1068.98	866.224	737.35	907.793	1046.99	1025.64	1134.31
ENSMUSG00000027605	Acss2	OTTMUSG00000016058	protein_coding	-0.3631	0.0089	1119.53	1438.53	1075.86	996.971	1285.77	1468.14	1409.67	1437.76
ENSMUSG00000033578	Tmem35a	OTTMUSG00000019227	protein_coding	-0.3637	0.0304	583.39	748.99	557.706	533.739	658.723	718.327	758.694	769.96
ENSMUSG00000048899	Rimkla	OTTMUSG00000009424	protein_coding	-0.3648	0.0432	1467.34	1887.72	1540.61	1266.48	1594.92	1968.02	1899.08	1796.07
ENSMUSG00000021670	Hmgcr	OTTMUSG00000035511	protein_coding	-0.3681	0.0124	1507.67	1941.99	1516.88	1285.59	1720.55	1969.99	1915.47	1940.5
ENSMUSG00000040918	Slc19a2	OTTMUSG00000031583	protein_coding	-0.369	0.033	436.68	564.82	464.755	410.517	434.779	576.63	592.437	525.385
ENSMUSG00000024997	Prdx3	OTTMUSG00000021212	protein_coding	-0.3697	0.0201	631.16	813.55	658.567	587.112	647.799	832.472	812.552	795.626
ENSMUSG00000097789	Gm2115	OTTMUSG00000059548	protein_coding	-0.37	0.0394	630.29	810.77	688.232	558.119	644.522	732.103	894.51	805.691
ENSMUSG00000073616	Cops9	OTTMUSG00000022121	protein_coding	-0.3779	0.0225	488.51	629.74	476.621	464.55	524.357	604.182	604.145	680.887
ENSMUSG00000021613	Hapln1	OTTMUSG00000068353	protein_coding	-0.3804	0.0296	552.27	716.06	599.237	476.411	581.162	728.167	737.619	682.396
ENSMUSG00000028974	Dffa	OTTMUSG00000010959	protein_coding	-0.381	0.0331	1472.82	1912.79	1514.9	1267.13	1636.43	1871.59	1885.03	1981.77
ENSMUSG00000022212	Cpne6	OTTMUSG00000035549	protein_coding	-0.3822	0.0143	767.92	1002.52	777.228	701.767	824.769	1068.63	1006.91	932.004
ENSMUSG00000047414	Flrt2	OTTMUSG00000017572	protein_coding	-0.3838	0.017	824.92	1076.19	793.049	794.677	887.037	1062.73	1074.82	1091.03
ENSMUSG00000053025	Sv2b	OTTMUSG00000058388	protein_coding	-0.3839	0.0183	2593.26	3378.06	2861.7	2193.6	2724.47	3418.45	3416.47	3299.26
ENSMUSG00000031788	Kifc3	OTTMUSG00000061734	protein_coding	-0.3849	0.0158	881.16	1152.91	838.536	876.385	928.548	1186.72	1135.7	1136.32
ENSMUSG00000079317	Trappc2	OTTMUSG00000019550	protein_coding	-0.3874	0.0297	418.65	550.62	373.781	402.61	479.568	509.717	590.096	552.057
ENSMUSG00000028982	Slc25a33	OTTMUSG00000010268	protein_coding	-0.3915	0.0125	512.06	667.72	543.862	449.395	542.928	633.702	707.178	662.267
ENSMUSG00000033061	Resp18	OTTMUSG00000024507	protein_coding	-0.393	0.0136	1459.53	1909.4	1526.77	1232.87	1618.95	1812.55	1924.84	1990.83
ENSMUSG00000075702	Selenom	OTTMUSG00000005021	protein_coding	-0.393	0.0213	695.92	913.73	745.585	664.867	677.294	952.521	929.635	859.034
ENSMUSG00000007950	Abhd8	OTTMUSG00000062155	protein_coding	-0.3947	0.0234	1435.77	1883.67	1427.88	1327.1	1552.31	1808.61	1854.59	1987.81
ENSMUSG00000040957	Cables1	OTTMUSG00000068688	protein_coding	-0.3985	0.0238	398.21	517.31	439.045	345.942	409.654	486.101	526.871	538.972
ENSMUSG00000086316	Nbdy	OTTMUSG00000019378	protein_coding	-0.4005	0.0494	214.66	284.6	205.679	208.883	229.406	312.915	264.606	276.28
ENSMUSG00000022861	Dgkg	OTTMUSG00000024858	protein_coding	-0.4016	0.0156	490.15	644.26	478.598	443.464	548.39	673.063	599.462	660.254
ENSMUSG00000057060	Slc35f3	OTTMUSG00000029955	protein_coding	-0.4034	0.0218	637.52	838.37	684.277	532.421	695.865	909.225	789.136	816.762
ENSMUSG00000025142	Aspscr1	OTTMUSG00000004078	protein_coding	-0.4043	0.0078	412.07	547.63	433.112	406.564	396.545	592.374	543.263	507.268
ENSMUSG00000055409	Nell1	OTTMUSG00000024734	protein_coding	-0.4064	0.0245	622.24	820.6	632.857	513.97	719.898	816.728	817.236	827.833
ENSMUSG00000030498	Gas2	OTTMUSG00000024897	protein_coding	-0.4067	0.0127	437.04	577.61	411.357	384.16	515.617	598.278	550.288	584.264
ENSMUSG00000031970	Dbndd1	OTTMUSG00000040147	protein_coding	-0.4079	0.0378	262.06	348.74	247.21	245.124	293.858	352.275	351.247	342.708
ENSMUSG00000020785	Camkk1	OTTMUSG00000006121	protein_coding	-0.4097	0.0091	1397.51	1851.65	1505.01	1271.75	1415.76	1971.96	1756.24	1826.77
ENSMUSG00000023020	Cox14	OTTMUSG00000074732	protein_coding	-0.4129	0.0006	473.3	628.7	470.688	478.388	470.829	612.054	629.904	644.15
ENSMUSG00000037224	Zfyve28	OTTMUSG00000023090	protein_coding	-0.4139	0.0231	581.41	775.46	597.259	523.196	623.766	856.088	758.694	711.584
ENSMUSG00000039000	Ube3c	OTTMUSG00000054280	protein_coding	-0.4139	0.0029	2292.2	3056.66	2349.48	2136.93	2390.19	2643.05	3613.16	2913.77
ENSMUSG00000026170	Cyp27a1	OTTMUSG00000048252	protein_coding	-0.4184	0.0277	428.19	576.06	389.603	423.037	471.921	501.845	655.662	570.677
ENSMUSG00000093930	Hmgcs1	OTTMUSG00000068114	protein_coding	-0.4293	0.0267	7280.25	9799.64	7109.76	5500.14	9230.86	9918.82	9530.51	9949.6
ENSMUSG00000033728	Lrrc14	OTTMUSG00000033519	protein_coding	-0.4298	0.0296	205.85	278.73	203.701	216.131	197.726	289.299	271.631	275.273
ENSMUSG00000020436	Gabrg2	OTTMUSG00000006345	protein_coding	-0.4311	0.0009	1915.25	2578.32	1892.64	1683.58	2169.53	2595.82	2524.3	2614.85
ENSMUSG00000032263	Bckdhb	OTTMUSG00000044979	protein_coding	-0.432	0.0033	520.5	699.22	526.063	461.914	573.515	722.263	681.42	693.971
ENSMUSG00000023484	Prph	OTTMUSG00000070947	protein_coding	-0.4329	0.0394	639.29	855.94	706.032	564.05	647.799	905.289	758.694	903.823
ENSMUSG00000045648	Vwc2l	OTTMUSG00000026625	protein_coding	-0.4384	0.0156	272.51	371.03	251.165	258.303	308.06	350.307	393.397	369.38
ENSMUSG00000047766	Lrrc49	OTTMUSG00000023677	protein_coding	-0.4429	0.0003	2051.53	2782.13	2054.81	1765.29	2334.48	2680.44	2788.9	2877.04
ENSMUSG00000027765	P2ry1	OTTMUSG00000051935	protein_coding	-0.4435	0.0402	423.44	569.32	462.777	336.716	470.829	554.981	559.654	593.322
ENSMUSG00000047139	Cd24a	OTTMUSG00000063496	protein_coding	-0.4454	0.0017	1668.75	2265.05	1750.25	1561.68	1694.33	2176.63	2217.54	2400.97
ENSMUSG00000020396	Nefh	OTTMUSG00000005075	protein_coding	-0.4457	0.013	7711.18	10497	9067.66	6561.03	7504.86	11589.7	10197.9	9703.51
ENSMUSG00000037370	Enpp1	OTTMUSG00000019714	protein_coding	-0.4476	0.0133	526.34	717.33	480.576	479.047	619.396	730.135	686.103	735.74
ENSMUSG00000022351	Sqle	OTTMUSG00000034890	protein_coding	-0.4491	0.0025	1236.6	1685.99	1257.8	1028.6	1423.41	1767.28	1674.28	1616.41
ENSMUSG00000026098	Pms1	OTTMUSG00000021891	protein_coding	-0.4561	0.0332	272.62	373.08	235.344	256.985	325.538	373.924	344.222	401.084
ENSMUSG00000041939	Mvk	OTTMUSG00000014479	protein_coding	-0.4631	0.0138	259.39	354.17	272.92	226.674	278.565	391.636	323.147	347.74
ENSMUSG00000025735	Rhbdl1	OTTMUSG00000044813	protein_coding	-0.4654	0.0329	255.21	358	233.366	253.69	278.565	366.052	386.372	321.572
ENSMUSG00000025905	Oprk1	OTTMUSG00000034734	protein_coding	-0.4677	0.0456	164.28	225.33	146.348	160.78	185.71	208.61	217.773	249.608
ENSMUSG00000031381	Piga	OTTMUSG00000019508	protein_coding	-0.472	0.0136	336.77	466.56	304.563	300.475	405.284	438.868	477.696	483.112
ENSMUSG00000036186	Dipk1b	OTTMUSG00000011585	protein_coding	-0.4726	0.0165	429.46	591.63	452.889	372.299	463.182	588.438	583.071	603.387
ENSMUSG00000040133	Gpr176	OTTMUSG00000015238	protein_coding	-0.473	0.0405	240.9	328.79	268.964	193.727	259.993	324.723	325.489	336.166
ENSMUSG00000046169	Adamts6	OTTMUSG00000067804	protein_coding	-0.4753	0.0295	365.03	512.12	290.719	356.485	447.888	564.822	475.355	496.197
ENSMUSG00000027584	Oprl1	OTTMUSG00000016806	protein_coding	-0.4812	0	736.22	1022.4	727.786	699.79	781.073	1048.95	955.393	1062.85
ENSMUSG00000056596	Trnp1	OTTMUSG00000011157	protein_coding	-0.4876	0.0065	915.07	1277.78	1044.21	763.707	937.288	1287.08	1318.35	1227.91
ENSMUSG00000022055	Nefl	OTTMUSG00000016377	protein_coding	-0.4917	0.0027	25391.1	35694.7	27804.2	21029.3	27339.7	35794.3	34066.3	37223.3
ENSMUSG00000030237	Slco1a4	OTTMUSG00000036818	protein_coding	-0.4922	0.0004	928.03	1309.84	785.139	918.557	1080.39	1320.54	1266.83	1342.15
ENSMUSG00000068615	Gjd2	OTTMUSG00000015176	protein_coding	-0.4928	0.0157	231.19	320.27	249.188	202.952	241.423	314.883	313.781	332.14
ENSMUSG00000091471	Gm20538	OTTMUSG00000036221	protein_coding	-0.4967	0.0023	640.62	899.33	638.79	562.073	720.99	858.056	896.851	943.076
ENSMUSG00000032193	Ldlr	OTTMUSG00000063513	protein_coding	-0.499	0.009	886.23	1252.13	850.402	723.512	1084.76	1350.06	1210.63	1195.7
ENSMUSG00000031604	Msmo1	OTTMUSG00000022600	protein_coding	-0.5035	0.001	1523.04	2156.1	1453.59	1232.21	1883.31	2121.52	2149.63	2197.16
ENSMUSG00000022797	Tfrc	OTTMUSG00000026922	protein_coding	-0.5094	0.0001	2127.78	3032.52	1872.86	2004.48	2505.99	3003.2	3023.07	3071.29
ENSMUSG00000045246	Kcng4	OTTMUSG00000033798	protein_coding	-0.5156	0.0051	1359.06	1937.8	1514.9	1181.47	1380.81	2139.24	1789.02	1885.14
ENSMUSG00000029219	Slc10a4	OTTMUSG00000026748	protein_coding	-0.5227	0.0476	222.15	315.42	257.098	189.774	219.574	377.86	266.948	301.442
ENSMUSG00000044734	Serpinb1a	OTTMUSG00000000694	protein_coding	-0.5325	0.0208	539.14	777.35	547.817	438.193	631.413	732.103	814.894	785.058
ENSMUSG00000026675	Hsd17b7	OTTMUSG00000020778	protein_coding	-0.5338	0.001	572.02	831.74	498.375	550.212	667.462	852.152	817.236	825.82
ENSMUSG00000006522	Itih3	OTTMUSG00000035523	protein_coding	-0.5342	0.0004	2186.26	3157.14	2505.72	1731.68	2321.37	3491.27	2955.16	3024.99
ENSMUSG00000035686	Thrsp	OTTMUSG00000026137	protein_coding	-0.5355	0.0142	216.62	317.9	170.08	202.293	277.472	348.339	297.389	307.984
ENSMUSG00000024647	Cbln2	OTTMUSG00000028187	protein_coding	-0.536	0.0003	370.54	533.96	371.804	336.716	403.099	549.077	512.821	539.979
ENSMUSG00000024378	Stard4	OTTMUSG00000028069	protein_coding	-0.5364	0.0032	773.24	1119.27	759.429	598.973	961.321	1133.58	1128.67	1095.56
ENSMUSG00000058258	Idi1	OTTMUSG00000040098	protein_coding	-0.5425	0.0287	314.38	453.82	320.384	220.744	402.007	505.781	402.764	452.918
ENSMUSG00000059743	Fdps	OTTMUSG00000052591	protein_coding	-0.5514	0.0033	459.36	669.38	490.464	354.508	533.096	649.446	709.52	649.182
ENSMUSG00000006517	Mvd	OTTMUSG00000061847	protein_coding	-0.5571	0.0362	216	315.46	227.433	162.757	257.809	369.988	280.998	295.403
ENSMUSG00000021290	Atp5mpl	OTTMUSG00000066402	protein_coding	-0.5588	0.0017	432.54	633.23	460.799	376.912	459.904	667.159	606.487	626.033
ENSMUSG00000030495	Slc7a10	OTTMUSG00000027210	protein_coding	-0.5591	0.0002	1022.09	1503.08	1006.64	826.306	1233.33	1576.38	1458.85	1474
ENSMUSG00000004892	Bcan	OTTMUSG00000051892	protein_coding	-0.5648	0	2758.89	4078.65	2808.3	2552.72	2915.64	4203.69	4029.98	4002.28
ENSMUSG00000034810	Scn7a	OTTMUSG00000013100	protein_coding	-0.5669	0.0295	111.6	163.13	112.728	100.817	121.257	177.122	145.182	167.076
ENSMUSG00000029359	Tesc	OTTMUSG00000021294	protein_coding	-0.5798	0.0151	148.28	220.32	144.371	134.423	166.046	212.546	222.457	225.956
ENSMUSG00000050796	B3galt6	OTTMUSG00000010988	protein_coding	-0.581	0.02	115.3	173.61	94.9286	113.337	137.644	179.09	161.574	180.161
ENSMUSG00000006218	Fam131c	OTTMUSG00000010294	protein_coding	-0.5819	0.0414	106.28	159.16	116.683	96.2047	105.964	167.282	166.257	143.927
ENSMUSG00000066842	Hmcn1	OTTMUSG00000021664	protein_coding	-0.5826	0.0009	384.07	582.11	306.54	396.68	448.98	623.862	557.312	565.141
ENSMUSG00000023262	Acy1	OTTMUSG00000049425	protein_coding	-0.5827	0.014	153.12	231.76	140.415	159.463	159.492	269.619	203.724	221.93
ENSMUSG00000002012	Pnck	OTTMUSG00000017681	protein_coding	-0.5872	0.0001	572.92	862.68	573.527	529.126	616.119	842.312	931.976	813.742
ENSMUSG00000022132	Cldn10	OTTMUSG00000023307	protein_coding	-0.6009	0.001	537.4	809.96	577.482	409.858	624.858	826.568	810.211	793.11
ENSMUSG00000034926	Dhcr24	OTTMUSG00000008196	protein_coding	-0.6019	0	2352.16	3563.03	2557.14	1885.22	2614.14	3869.13	3388.37	3431.61
ENSMUSG00000035834	Polr3g	OTTMUSG00000035047	protein_coding	-0.6086	0.0017	168.34	256.59	162.17	174.618	168.231	255.843	248.215	265.712
ENSMUSG00000020734	Grin2c	OTTMUSG00000003665	protein_coding	-0.6142	0.0034	236.72	367.74	221.5	231.946	256.716	368.02	412.13	323.081
ENSMUSG00000000202	Btbd17	OTTMUSG00000003464	protein_coding	-0.6143	0.0024	165.18	252.65	156.237	163.416	175.878	251.906	245.873	260.176
ENSMUSG00000058070	Eml1	OTTMUSG00000024650	protein_coding	-0.6201	0	1821.05	2800.93	1700.8	1625.6	2136.75	2743.42	2917.69	2741.66
ENSMUSG00000019158	Tmem160	OTTMUSG00000060590	protein_coding	-0.6244	0.0246	180.71	279.5	176.013	154.191	211.928	247.97	327.831	262.692
ENSMUSG00000017737	Mmp9	OTTMUSG00000001184	protein_coding	-0.6282	0.0475	125.34	190.21	136.46	104.112	135.459	216.482	156.891	197.271
ENSMUSG00000032744	Heyl	OTTMUSG00000008972	protein_coding	-0.6332	0.0346	181.56	278.57	187.88	125.198	231.591	297.171	262.265	276.28
ENSMUSG00000031239	Itm2a	OTTMUSG00000018150	protein_coding	-0.6752	0.0006	433.91	693.37	385.647	367.687	548.39	712.423	676.736	690.951
ENSMUSG00000037010	Apln	OTTMUSG00000017506	protein_coding	-0.6827	0	964.39	1541.46	988.84	751.846	1152.49	1505.53	1529.1	1589.74
ENSMUSG00000025226	Fbxl15	NA	protein_coding	-0.6852	0.0032	126.24	204.69	124.594	131.787	122.35	202.706	213.09	198.277
ENSMUSG00000045294	Insig1	OTTMUSG00000042425	protein_coding	-0.6938	0.0002	1721.06	2781.28	1607.85	1271.09	2284.23	2735.55	2772.51	2835.77
ENSMUSG00000025141	Myadml2	OTTMUSG00000004089	protein_coding	-0.7102	0.0362	70.06	113.46	53.3973	67.2115	89.5776	104.305	100.691	135.372
ENSMUSG00000074872	Ctxn2	OTTMUSG00000074633	protein_coding	-0.7301	0.012	78.39	128.34	96.9063	73.8009	64.4522	143.665	124.107	117.255
ENSMUSG00000037578	Pkd2l1	OTTMUSG00000033257	protein_coding	-0.7552	0.0009	166.79	284.83	136.46	192.409	171.508	281.427	271.631	301.442
ENSMUSG00000058743	Kcnj14	OTTMUSG00000059933	protein_coding	-0.7742	0.0006	156.57	266.72	160.192	152.214	157.307	218.45	304.414	277.286
ENSMUSG00000068122	Agtr2	OTTMUSG00000017210	protein_coding	-0.7994	0.0048	67.52	115.43	65.2634	58.6453	78.6535	108.241	114.741	123.294
ENSMUSG00000118272	Gm55978	OTTMUSG00000073682	protein_coding	-0.8025	0.0104	154.48	266.64	154.259	131.128	178.063	242.066	259.923	297.919
ENSMUSG00000035745	Grin3b	OTTMUSG00000019135	protein_coding	-0.804	0.0157	57.29	99	57.3527	46.7845	67.7294	118.081	84.2994	94.6095
ENSMUSG00000051920	Rspo2	OTTMUSG00000070225	protein_coding	-0.8242	0.0001	103.55	182	102.839	87.6385	120.165	190.898	177.965	177.141
ENSMUSG00000051262	Nat8f3	OTTMUSG00000034536	protein_coding	-0.8328	0.0404	41.5	75.09	37.5759	35.5826	51.3433	78.7208	79.6161	66.9312
ENSMUSG00000034579	Pla2g3	OTTMUSG00000005026	protein_coding	-0.8445	0.0212	89.47	158.31	96.9063	79.7313	91.7624	155.474	149.865	169.593
ENSMUSG00000016194	Hsd11b1	OTTMUSG00000030692	protein_coding	-0.8543	0	295.78	532.95	276.875	254.35	356.126	517.589	536.238	545.011
ENSMUSG00000030669	Calca	OTTMUSG00000058696	protein_coding	-0.8607	0.0004	246.59	440.72	237.321	197.681	304.782	369.988	391.055	561.115
ENSMUSG00000025407	Gli1	OTTMUSG00000064767	protein_coding	-0.884	0.0139	51.14	94.72	39.5536	49.4202	64.4522	116.113	67.9078	100.145
ENSMUSG00000050423	Ppp1r3g	OTTMUSG00000033597	protein_coding	-0.9188	0.0111	45.6	85.23	47.4643	36.9004	52.4357	98.401	77.2744	80.0155
ENSMUSG00000055027	Smyd1	OTTMUSG00000022727	protein_coding	-0.9248	0.0003	165.9	313.15	156.237	118.609	222.852	308.979	318.464	312.01
ENSMUSG00000042793	Lgr6	OTTMUSG00000026806	protein_coding	-0.9301	0.0001	169.66	318.42	189.857	109.383	209.743	369.988	290.365	294.9
ENSMUSG00000011171	Vipr2	OTTMUSG00000040123	protein_coding	-0.992	0.0057	44.15	84.13	51.4197	36.2415	44.7888	80.6888	79.6161	92.0933
ENSMUSG00000031200	Mtcp1	OTTMUSG00000034284	protein_coding	-1.0682	0.0448	171.23	363.52	112.728	217.449	183.525	246.002	538.579	305.971
ENSMUSG00000056423	Uts2b	OTTMUSG00000028415	protein_coding	-1.0966	0.0414	24.76	52.53	15.8214	22.4038	36.0495	33.4563	56.1996	67.9377
ENSMUSG00000038963	Slco4a1	OTTMUSG00000016331	protein_coding	-1.109	0.0053	48.01	101.16	53.3973	31.6289	58.9901	127.921	81.9577	93.603
ENSMUSG00000095304	Plac9	OTTMUSG00000044550	protein_coding	-1.2705	0	55.26	132.39	55.375	54.6917	55.7129	133.825	126.449	136.882
ENSMUSG00000032380	Dapk2	OTTMUSG00000029452	protein_coding	-1.2871	0.0483	14.24	35.6	9.8884	13.1787	19.6634	25.5843	44.4913	36.7367
ENSMUSG00000069743	Zfp820	OTTMUSG00000072301	protein_coding	-1.4026	0.0252	14.68	43.45	3.9554	17.1323	22.9406	35.4243	63.2245	31.7043
ENSMUSG00000050534	Htr5b	OTTMUSG00000021025	protein_coding	-1.5043	0.0149	13.39	35.12	21.7545	11.8609	6.5545	23.6162	44.4913	37.2399
ENSMUSG00000090110	Cmc4	OTTMUSG00000020859	protein_coding	-1.6196	0	92.31	287.22	85.0402	93.569	98.3169	188.93	440.23	232.498
ENSMUSG00000038242	Aox4	OTTMUSG00000026036	protein_coding	-1.6655	0.0226	10.67	31.74	13.8438	7.2483	10.9241	19.6802	39.808	35.7302
ENSMUSG00000024659	Anxa1	OTTMUSG00000035986	protein_coding	-1.7125	0.0134	10.16	30.27	13.8438	7.9072	8.7393	31.4883	21.0748	38.2464
ENSMUSG00000022860	Chodl	OTTMUSG00000019947	protein_coding	-1.7396	0	174.27	580.23	150.304	124.539	247.977	608.118	543.263	589.297
ENSMUSG00000052305	Hbb-bs	OTTMUSG00000023334	protein_coding	-2.0897	0.0002	31.8	132.04	41.5313	21.086	32.7723	92.4969	173.282	130.34

## Sheet: S2 DEGs GNM_ALS~CTR
ens_gene	symbol	havana_id	gene_type	log2FoldChange	qvalue	average_als_control	average_control	A2-GNM_S9	54E-GNM_S10	53E-GNM_S11	54F-GNM_S12	53D-GNM_S1	54G-GNM_S2	54D-GNM_S3	54H-GNM_S4
ENSMUSG00000109125	Gm45159	OTTMUSG00000059814	lncRNA	4.8486	0	168.1	5.76	169.656	88.2315	279.281	135.214	9.6329	4.3629	4.6435	4.4111
ENSMUSG00000099906	Lincmd1	OTTMUSG00000048283	lncRNA	4.3683	0	510.79	24.71	815.472	276.805	489.575	461.318	19.8325	33.8124	17.6455	27.5693
ENSMUSG00000084939	Gm830	OTTMUSG00000008046	lncRNA	4.2711	0	166.22	8.64	123.727	103.802	260.365	176.971	2.8332	14.1794	6.501	11.0277
ENSMUSG00000099364	5730419F03Rik	OTTMUSG00000047816	lncRNA	3.6276	0	182.01	14.53	227.77	140.132	216.971	143.167	20.3991	20.1784	6.501	11.0277
ENSMUSG00000117508	Gm34804	OTTMUSG00000072828	lncRNA	3.0222	0.0017	36.25	4.24	34.681	43.2507	32.2675	34.7977	6.2331	9.8165	0.9287	0
ENSMUSG00000121137	ENSMUSG00000121137	NA	lncRNA	2.8377	0	80.3	11.4	119.04	46.7108	77.887	77.5491	9.0663	11.998	10.2158	14.336
ENSMUSG00000085088	4931413K12Rik	OTTMUSG00000006215	lncRNA	2.4423	0	46.61	8.96	43.1169	27.6805	58.9716	56.6705	9.6329	3.2722	13.0019	9.9249
ENSMUSG00000110419	AW046200	OTTMUSG00000060726	lncRNA	2.3789	0	52.89	10.12	63.7381	41.5207	64.535	41.7572	10.1996	11.998	8.3584	9.9249
ENSMUSG00000086219	Srrm4os	OTTMUSG00000014695	lncRNA	2.3396	0	153.57	30.52	163.094	128.022	159.112	164.046	22.099	34.9032	35.2909	29.7748
ENSMUSG00000120012	ENSMUSG00000120012	NA	lncRNA	2.1162	0	342.74	78.89	198.713	326.976	487.35	357.919	111.628	74.1692	54.7938	74.9885
ENSMUSG00000000031	H19	OTTMUSG00000014998	lncRNA	1.9183	0	29073.2	7692.37	22531.4	30405.3	28507.8	34848.4	5287.9	7657.97	8916.53	8907.09
ENSMUSG00000105509	C130013H08Rik	OTTMUSG00000052689	lncRNA	1.9148	0	30.43	8.12	27.1824	34.6006	40.0562	19.8844	10.7662	4.3629	7.4297	9.9249
ENSMUSG00000073787	Gm10575	OTTMUSG00000036655	lncRNA	1.806	0.0004	28.92	8.24	23.4331	19.0303	43.3942	29.8266	13.0328	4.3629	11.1445	4.4111
ENSMUSG00000075511	1700001L05Rik	OTTMUSG00000042339	lncRNA	1.7322	0.0001	34.86	10.28	40.3049	20.7604	54.5209	23.8613	13.5994	12.5433	8.3584	6.6166
ENSMUSG00000117869	Snhg4	OTTMUSG00000045484	lncRNA	1.7278	0	1505.22	454.1	923.264	1493.02	1938.27	1666.31	491.845	474.465	495.002	355.092
ENSMUSG00000121474	Nlrp1c-ps	NA	lncRNA	1.6244	0.0004	25.84	8.32	13.1225	24.2204	41.1689	24.8555	9.0663	8.7258	5.5722	9.9249
ENSMUSG00000108378	Gm44641	OTTMUSG00000058554	lncRNA	1.6025	0.0002	34.88	11.07	22.4958	39.7907	34.4928	42.7514	16.4326	12.5433	6.501	8.8222
ENSMUSG00000113216	Gm40841	OTTMUSG00000067133	lncRNA	1.5814	0.0013	17.77	5.94	28.1197	20.7604	12.2394	9.9422	9.0663	3.2722	3.7148	7.7194
ENSMUSG00000120250	ENSMUSG00000120250	NA	lncRNA	1.4868	0.0013	19.57	7.23	13.1225	15.5703	26.7041	22.867	9.0663	3.2722	5.5722	11.0277
ENSMUSG00000117879	2310015A16Rik	OTTMUSG00000073269	lncRNA	1.4792	0.0001	28.73	9.88	22.4958	41.5207	30.0421	20.8786	8.4996	13.0887	10.2158	7.7194
ENSMUSG00000112276	5033421B08Rik	OTTMUSG00000065442	lncRNA	1.4456	0.0031	20.93	7.65	29.9944	17.3003	24.4788	11.9306	10.1996	7.0897	5.5722	7.7194
ENSMUSG00000056716	Gm5420	OTTMUSG00000048405	lncRNA	1.4103	0.001	24.48	9.47	20.6211	17.3003	31.1548	28.8324	7.933	9.2712	7.4297	13.2333
ENSMUSG00000085589	A430078I02Rik	OTTMUSG00000024086	lncRNA	1.3716	0.0025	18.89	7.06	17.8092	15.5703	13.3521	28.8324	11.3328	7.0897	6.501	3.3083
ENSMUSG00000108934	Gm44732	OTTMUSG00000060028	lncRNA	1.3634	0.0041	18.86	7.32	16.8718	24.2204	14.4647	19.8844	8.4996	5.4536	6.501	8.8222
ENSMUSG00000063714	Sp3os	OTTMUSG00000013209	lncRNA	1.3568	0.0019	22.51	8.67	18.7465	24.2204	31.1548	15.9075	11.8995	6.5443	7.4297	8.8222
ENSMUSG00000085479	9430073C21Rik	OTTMUSG00000005924	lncRNA	1.3392	0.0001	52.17	20.07	52.4902	48.4408	50.0702	57.6647	30.5987	22.9052	10.2158	16.5416
ENSMUSG00000116272	Gm49540	OTTMUSG00000070643	lncRNA	1.3327	0	197.11	78.45	157.47	166.083	220.309	244.578	76.4966	82.895	70.5818	83.8106
ENSMUSG00000072591	Fzd10os	OTTMUSG00000027692	lncRNA	1.3281	0.0004	28.71	11.02	21.5585	39.7907	35.6055	17.8959	12.4661	10.9072	13.0019	7.7194
ENSMUSG00000112980	D430020J02Rik	OTTMUSG00000066243	lncRNA	1.2942	0.0055	16.48	6.74	12.1852	6.9201	28.9295	17.8959	6.2331	8.7258	6.501	5.5139
ENSMUSG00000107722	2900060B14Rik	OTTMUSG00000048985	lncRNA	1.2843	0.0003	61.22	25.35	33.7437	51.9009	85.6757	73.5722	15.866	27.2681	36.2196	22.0554
ENSMUSG00000044694	2010007H06Rik	OTTMUSG00000045938	lncRNA	1.2615	0.0019	18.77	7.49	22.4958	24.2204	14.4647	13.9191	7.3663	9.8165	8.3584	4.4111
ENSMUSG00000117721	Gm50221	OTTMUSG00000073865	lncRNA	1.249	0.0004	41.54	17.56	51.5528	34.6006	51.1829	28.8324	19.8325	18.5423	6.501	25.3637
ENSMUSG00000096974	Gm26881	OTTMUSG00000061454	lncRNA	1.2156	0.0039	20.24	8.71	19.6838	27.6805	16.6901	16.9017	10.7662	5.4536	6.501	12.1305
ENSMUSG00000121500	ENSMUSG00000121500	NA	lncRNA	1.2138	0.0016	34.69	15.06	45.9289	19.0303	30.0421	43.7456	26.0655	9.2712	8.3584	16.5416
ENSMUSG00000056771	Gm10010	OTTMUSG00000056455	lncRNA	1.1956	0.0069	18.12	7.87	7.4986	25.9504	21.1408	17.8959	8.4996	5.4536	6.501	11.0277
ENSMUSG00000085241	Snhg3	OTTMUSG00000011115	lncRNA	1.186	0	324.8	142	197.775	344.276	369.407	387.745	192.658	133.068	125.376	116.894
ENSMUSG00000087497	2810001G20Rik	OTTMUSG00000005892	lncRNA	1.185	0.0024	18.26	7.73	17.8092	17.3003	20.0281	17.8959	8.4996	9.8165	9.2871	3.3083
ENSMUSG00000115902	D730005E14Rik	OTTMUSG00000070839	lncRNA	1.1663	0.0196	16.17	7.5	10.3106	19.0303	14.4647	20.8786	7.3663	2.7268	5.5722	14.336
ENSMUSG00000108414	Snhg1	OTTMUSG00000057839	lncRNA	1.1494	0	281.61	126.53	176.217	294.105	344.928	311.191	149.027	117.798	123.518	115.791
ENSMUSG00000087231	E230016M11Rik	OTTMUSG00000023159	lncRNA	1.1363	0.0003	34.43	15.25	33.7437	44.9808	31.1548	27.8381	15.2993	17.9969	11.1445	16.5416
ENSMUSG00000120512	ENSMUSG00000120512	NA	lncRNA	1.1258	0	219.14	99.83	135.912	242.204	218.084	280.37	94.6292	119.434	88.2273	97.0439
ENSMUSG00000097587	4930578M01Rik	OTTMUSG00000070944	lncRNA	1.1249	0.0106	15.67	7.21	18.7465	12.1102	18.9154	12.9248	7.3663	8.1804	5.5722	7.7194
ENSMUSG00000097960	A330074K22Rik	OTTMUSG00000043041	lncRNA	1.1168	0	109.7	50.81	101.231	98.6117	124.619	114.335	43.6314	59.4444	36.2196	63.9607
ENSMUSG00000114452	A530001N23Rik	OTTMUSG00000068190	lncRNA	1.1125	0.0131	17.18	8.16	26.2451	13.8402	16.6901	11.9306	9.0663	5.4536	9.2871	8.8222
ENSMUSG00000097180	2700038G22Rik	OTTMUSG00000053519	lncRNA	1.1001	0.0139	19.83	9.11	29.0571	12.1102	22.2534	15.9075	14.7327	8.1804	10.2158	3.3083
ENSMUSG00000084796	Mir142hg	OTTMUSG00000001327	lncRNA	1.0997	0.0091	23.79	11.61	26.2451	12.1102	20.0281	36.7861	11.3328	8.1804	9.2871	17.6443
ENSMUSG00000120774	ENSMUSG00000120774	NA	lncRNA	1.0934	0.0065	21.3	9.63	21.5585	13.8402	28.9295	20.8786	14.166	13.0887	4.6435	6.6166
ENSMUSG00000102101	Zbtb11os1	OTTMUSG00000026410	lncRNA	1.0837	0.0006	37.98	18.31	28.1197	39.7907	51.1829	32.8092	15.866	14.1794	16.7167	26.4665
ENSMUSG00000086714	0610009E02Rik	OTTMUSG00000012797	lncRNA	1.0694	0.0297	14.08	6.87	13.1225	22.4904	7.7887	12.9248	7.933	1.0907	7.4297	11.0277
ENSMUSG00000105647	Gm43695	OTTMUSG00000055353	lncRNA	1.0628	0.0433	15.6	7.26	10.3106	25.9504	12.2394	13.9191	11.8995	3.2722	8.3584	5.5139
ENSMUSG00000078635	1700028N14Rik	OTTMUSG00000003048	lncRNA	1.0591	0.0114	14.96	6.91	16.8718	15.5703	14.4647	12.9248	8.4996	7.6351	9.2871	2.2055
ENSMUSG00000118163	Gm41757	OTTMUSG00000073864	lncRNA	1.0263	0.0001	49	24.04	55.3021	38.0607	48.9576	53.6878	24.3656	27.8135	24.1464	19.8499
ENSMUSG00000084771	A230072E10Rik	OTTMUSG00000019231	lncRNA	0.9924	0.0231	17.72	8.95	20.6211	12.1102	22.2534	15.9075	18.1325	2.1814	5.5722	9.9249
ENSMUSG00000118239	Gm50107	OTTMUSG00000073370	lncRNA	0.9874	0.0028	25.75	13.1	30.9317	22.4904	26.7041	22.867	18.6992	7.6351	13.9306	12.1305
ENSMUSG00000110631	Gm42047	OTTMUSG00000061676	lncRNA	0.976	0.0129	42.32	20.98	25.3078	48.4408	56.7463	38.7745	34.5651	20.7238	12.0732	16.5416
ENSMUSG00000102717	Gm37759	OTTMUSG00000049844	lncRNA	0.9562	0.0067	21.13	11	18.7465	15.5703	23.3661	26.8439	15.866	7.6351	8.3584	12.1305
ENSMUSG00000100954	Gm10138	OTTMUSG00000049559	lncRNA	0.9527	0.0077	19.42	10.3	16.8718	19.0303	18.9154	22.867	8.4996	9.2712	10.2158	13.2333
ENSMUSG00000116851	Gm35576	OTTMUSG00000071978	lncRNA	0.9321	0.0253	25.44	13.44	41.2423	12.1102	34.4928	13.9191	19.8325	8.7258	18.5742	6.6166
ENSMUSG00000052673	Gm9887	OTTMUSG00000074713	lncRNA	0.9284	0.0129	18.44	9.99	14.0599	12.1102	26.7041	20.8786	9.0663	8.7258	11.1445	11.0277
ENSMUSG00000106943	Dancr	OTTMUSG00000056088	lncRNA	0.9282	0.0028	25.65	13.3	24.3704	24.2204	31.1548	22.867	16.9993	11.998	12.0732	12.1305
ENSMUSG00000097174	Gm4890	OTTMUSG00000061307	lncRNA	0.921	0.0232	13.63	7.1	16.8718	15.5703	11.1267	10.9364	7.933	5.999	11.1445	3.3083
ENSMUSG00000099137	Gm10603	OTTMUSG00000044655	lncRNA	0.9151	0.0108	22.53	12.57	23.4331	10.3802	24.4788	31.815	10.7662	10.9072	12.0732	16.5416
ENSMUSG00000118087	4833438C02Rik	OTTMUSG00000074222	lncRNA	0.9107	0.0096	22.68	12.66	22.4958	12.1102	32.2675	23.8613	10.1996	10.9072	13.0019	16.5416
ENSMUSG00000097121	D130020L05Rik	OTTMUSG00000066104	lncRNA	0.9058	0.0045	31.44	16.4	26.2451	29.4105	23.3661	46.7283	19.8325	18.5423	19.5029	7.7194
ENSMUSG00000108112	Gm45193	OTTMUSG00000057866	lncRNA	0.9032	0.007	40.6	21.99	44.0542	27.6805	57.8589	32.8092	21.5324	22.9052	14.8593	28.6721
ENSMUSG00000100037	Gm29103	OTTMUSG00000049202	lncRNA	0.8947	0.0001	105.19	56.11	109.667	105.532	119.056	86.4971	72.5301	52.3547	45.5067	54.0358
ENSMUSG00000072893	4933439C10Rik	OTTMUSG00000005795	lncRNA	0.8842	0.0069	28.19	15.86	36.5556	13.8402	25.5914	36.7861	19.2658	10.9072	16.7167	16.5416
ENSMUSG00000121107	9330133O14Rik	NA	lncRNA	0.8758	0.0132	23.14	13.01	14.9972	25.9504	17.8027	33.8034	7.3663	11.998	13.9306	18.7471
ENSMUSG00000086193	Gm11508	OTTMUSG00000001477	lncRNA	0.8743	0.0102	21.71	11.49	20.6211	20.7604	25.5914	19.8844	16.4326	11.998	6.501	11.0277
ENSMUSG00000118341	Gm50252	OTTMUSG00000073298	lncRNA	0.8693	0.0003	63.18	34.35	52.4902	57.091	74.549	68.6011	40.7982	33.8124	29.7187	33.0831
ENSMUSG00000097183	Gm17501	OTTMUSG00000055192	lncRNA	0.8644	0.0335	19.33	10.79	22.4958	12.1102	27.8168	14.9133	12.4661	9.2712	9.2871	12.1305
ENSMUSG00000089889	0610040B10Rik	OTTMUSG00000022920	lncRNA	0.8573	0.0124	32.82	18.52	36.5556	25.9504	38.9435	29.8266	11.8995	22.3598	11.1445	28.6721
ENSMUSG00000031736	Crnde	OTTMUSG00000042411	lncRNA	0.8565	0.0445	14.36	7.74	11.2479	12.1102	21.1408	12.9248	6.2331	12.5433	5.5722	6.6166
ENSMUSG00000112278	Gm30025	OTTMUSG00000065594	lncRNA	0.8551	0.0083	55.31	30.66	45.9289	60.551	60.0843	54.682	35.1318	22.9052	26.0038	38.597
ENSMUSG00000087095	Emx2os	OTTMUSG00000037269	lncRNA	0.8319	0.0156	37.37	21.44	18.7465	25.9504	41.1689	63.63	22.099	15.8155	21.3603	26.4665
ENSMUSG00000120785	ENSMUSG00000120785	NA	lncRNA	0.8295	0.0414	13.9	8.06	14.9972	12.1102	15.5774	12.9248	9.6329	4.9083	5.5722	12.1305
ENSMUSG00000121238	ENSMUSG00000121238	NA	lncRNA	0.8261	0.0052	31.03	16.9	21.5585	38.0607	26.7041	37.7803	19.2658	18.5423	17.6455	12.1305
ENSMUSG00000073437	D330041H03Rik	OTTMUSG00000042676	lncRNA	0.8108	0.0082	30.78	17.59	29.0571	19.0303	32.2675	42.7514	20.3991	19.0877	17.6455	13.2333
ENSMUSG00000115420	Rmrp	OTTMUSG00000069894	lncRNA	0.8099	0.0001	23560.4	13439.2	14117	25850.1	28399.8	25874.6	12716.6	13575.1	14130.3	13334.7
ENSMUSG00000110980	Gm47204	OTTMUSG00000063322	lncRNA	0.807	0.0368	20.25	11.9	13.1225	19.0303	20.0281	28.8324	11.3328	7.6351	12.0732	16.5416
ENSMUSG00000111339	ENSMUSG00000111339	OTTMUSG00000062501	lncRNA	0.8041	0.0015	61.54	34.65	67.4874	65.7411	52.2956	60.6474	45.3313	35.4485	26.9325	30.8776
ENSMUSG00000096751	Gm28373	OTTMUSG00000045124	lncRNA	0.7981	0.0308	15.31	9.2	16.8718	12.1102	13.3521	18.8902	9.6329	7.0897	4.6435	15.4388
ENSMUSG00000086841	2410006H16Rik	OTTMUSG00000005863	lncRNA	0.7872	0.0003	84.17	48.49	81.5472	77.8513	105.704	71.5838	49.2978	54.5362	42.7206	47.4192
ENSMUSG00000102336	Gm37233	OTTMUSG00000049788	lncRNA	0.7869	0.0182	25.09	13.97	20.6211	24.2204	26.7041	28.8324	22.099	14.1794	13.0019	6.6166
ENSMUSG00000091154	Proscos	OTTMUSG00000042371	lncRNA	0.7781	0.0214	20.03	11.32	13.1225	29.4105	16.6901	20.8786	10.1996	11.998	12.0732	11.0277
ENSMUSG00000121395	ENSMUSG00000121395	NA	lncRNA	0.7763	0.0066	34.26	19.83	42.1796	27.6805	33.3802	33.8034	20.9657	25.0866	16.7167	16.5416
ENSMUSG00000108171	Gm43915	OTTMUSG00000056860	lncRNA	0.7638	0.0482	36.8	22.13	15.9345	17.3003	71.211	42.7514	17.5659	18.5423	20.4316	31.9804
ENSMUSG00000121151	ENSMUSG00000121151	NA	lncRNA	0.7617	0.0317	15.85	9.34	14.9972	19.0303	14.4647	14.9133	7.933	9.2712	10.2158	9.9249
ENSMUSG00000100975	Gm28875	OTTMUSG00000048328	lncRNA	0.7536	0.0014	60.46	35.81	57.1768	70.9312	68.9856	44.7399	38.5316	27.2681	39.9345	37.4942
ENSMUSG00000089726	Mir17hg	OTTMUSG00000033261	lncRNA	0.741	0.0291	28.69	16.51	30.9317	27.6805	32.2675	23.8613	26.6322	20.1784	9.2871	9.9249
ENSMUSG00000100410	2310020H05Rik	OTTMUSG00000046058	lncRNA	0.7378	0.0029	109.88	66.43	148.097	89.9615	90.1264	111.353	60.064	71.9878	57.5799	76.0912
ENSMUSG00000105852	Gm42890	OTTMUSG00000052518	lncRNA	0.6952	0	207.65	128.36	235.268	166.083	212.52	216.74	152.993	122.706	131.877	105.866
ENSMUSG00000120920	ENSMUSG00000120920	NA	lncRNA	0.6843	0.0085	39.79	25.13	38.4303	34.6006	43.3942	42.7514	26.6322	21.8145	22.289	29.7748
ENSMUSG00000101166	Gm28496	OTTMUSG00000046258	lncRNA	0.6815	0.0169	32.86	20.49	28.1197	24.2204	33.3802	45.7341	27.1988	18.5423	18.5742	17.6443
ENSMUSG00000096917	2500002B13Rik	OTTMUSG00000060716	lncRNA	0.6672	0.0194	34.25	21.1	47.8035	31.1405	22.2534	35.7919	30.032	22.9052	20.4316	11.0277
ENSMUSG00000086859	Snhg20	OTTMUSG00000003780	lncRNA	0.6626	0.0174	280.4	175.99	159.345	389.257	245.9	327.098	247.623	173.425	161.595	121.305
ENSMUSG00000090952	Gm17251	OTTMUSG00000037205	lncRNA	0.6572	0.0154	38.59	24.01	27.1824	43.2507	41.1689	42.7514	31.1653	20.7238	23.2177	20.9527
ENSMUSG00000078122	F630028O10Rik	OTTMUSG00000018496	lncRNA	0.6548	0.0143	46.2	29.87	41.2423	27.6805	61.1969	54.682	35.1318	25.0866	25.0751	34.1859
ENSMUSG00000111521	Gm48529	OTTMUSG00000063600	lncRNA	0.6535	0.0319	27.25	16.9	35.6183	31.1405	23.3661	18.8902	21.5324	18.5423	12.0732	15.4388
ENSMUSG00000101102	Gm28609	OTTMUSG00000049640	lncRNA	0.6519	0.0157	51.31	32.54	55.3021	44.9808	61.1969	43.7456	31.1653	41.9929	19.5029	37.4942
ENSMUSG00000087382	Ctcflos	OTTMUSG00000016679	lncRNA	0.645	0.0445	24.06	15.96	27.1824	15.5703	35.6055	17.8959	12.4661	12.5433	22.289	16.5416
ENSMUSG00000115222	Gm49747	OTTMUSG00000069781	lncRNA	0.6447	0.0387	21.38	13.76	25.3078	15.5703	17.8027	26.8439	16.9993	13.0887	13.9306	11.0277
ENSMUSG00000121084	ENSMUSG00000121084	NA	lncRNA	0.6371	0.0372	21.78	13.99	22.4958	22.4904	22.2534	19.8844	16.4326	11.998	12.0732	15.4388
ENSMUSG00000097000	Gm17435	OTTMUSG00000062131	lncRNA	0.6353	0.0351	30.28	19.64	44.9916	20.7604	34.4928	20.8786	16.9993	27.2681	11.1445	23.1582
ENSMUSG00000120369	ENSMUSG00000120369	NA	lncRNA	0.6169	0.0029	68.59	45.51	71.2366	58.821	66.7603	77.5491	49.2978	37.0846	42.7206	52.933
ENSMUSG00000097039	Pvt1	OTTMUSG00000043115	lncRNA	0.6114	0.0107	112	73.54	158.408	76.1213	127.957	85.5028	71.9635	95.4383	47.3641	79.3995
ENSMUSG00000094365	Gm21982	OTTMUSG00000042286	lncRNA	0.6096	0.0001	303.89	198.08	228.707	326.976	314.886	344.994	235.156	177.788	211.745	167.621
ENSMUSG00000099587	Gm28967	OTTMUSG00000046179	lncRNA	0.5876	0.0022	2017.74	1343.23	1391.93	1958.39	2569.16	2151.49	1110.05	1234.15	1680.03	1348.69
ENSMUSG00000110279	Gm45552	OTTMUSG00000058710	lncRNA	0.5835	0.0466	22.39	15.25	21.5585	20.7604	23.3661	23.8613	10.7662	14.7248	22.289	13.2333
ENSMUSG00000075514	Gm13375	OTTMUSG00000011664	lncRNA	0.582	0.032	36.52	24.75	28.1197	38.0607	50.0702	29.8266	14.166	27.2681	22.289	35.2887
ENSMUSG00000120183	ENSMUSG00000120183	NA	lncRNA	0.577	0.0356	38.69	24.88	33.7437	48.4408	27.8168	44.7399	27.7654	38.7207	12.0732	20.9527
ENSMUSG00000095562	Gm55594	OTTMUSG00000074798	lncRNA	0.5769	0.0482	43.42	28.49	38.4303	50.1709	33.3802	51.6994	36.2651	35.4485	15.788	26.4665
ENSMUSG00000060143	Gm10076	OTTMUSG00000069585	lncRNA	0.5751	0.028	67.42	44.79	47.8035	76.1213	52.2956	93.4566	54.9643	43.6289	40.8632	39.6998
ENSMUSG00000085457	1110046J04Rik	OTTMUSG00000036066	lncRNA	0.5745	0.0448	29.23	20.1	41.2423	24.2204	25.5914	25.8497	20.3991	15.8155	23.2177	20.9527
ENSMUSG00000121485	ENSMUSG00000121485	NA	lncRNA	0.5734	0.0192	62.37	41.09	78.7352	60.551	54.5209	55.6763	64.5972	39.2661	36.2196	24.261
ENSMUSG00000085385	Snhg17	OTTMUSG00000015929	lncRNA	0.5653	0.0107	83.96	56.73	86.2338	86.5015	84.563	78.5433	60.6307	53.4455	51.079	61.7552
ENSMUSG00000120992	ENSMUSG00000120992	NA	lncRNA	0.5327	0.0327	61.93	43.93	51.5528	44.9808	56.7463	94.4508	32.2986	38.7207	47.3641	57.3441
ENSMUSG00000097048	1600020E01Rik	OTTMUSG00000056541	lncRNA	0.5147	0.0469	42.6	29.25	53.4275	38.0607	50.0702	28.8324	40.7982	31.631	26.9325	17.6443
ENSMUSG00000085741	5430405H02Rik	OTTMUSG00000040112	lncRNA	0.5061	0.0228	51.76	36.51	53.4275	50.1709	65.6476	37.7803	41.9315	32.7217	25.0751	46.3164
ENSMUSG00000108037	Gm44597	OTTMUSG00000056699	lncRNA	0.4974	0.0025	200.13	142.4	213.71	143.593	231.436	211.769	171.692	131.432	137.449	129.024
ENSMUSG00000121301	Nlrp5-ps	NA	lncRNA	0.4775	0.0433	45.22	31.92	26.2451	46.7108	61.1969	46.7283	30.032	39.2661	29.7187	28.6721
ENSMUSG00000092203	1110038B12Rik	OTTMUSG00000037139	lncRNA	0.4732	0.0275	55	40.11	60.9261	46.7108	65.6476	46.7283	28.8987	46.9011	42.7206	41.9053
ENSMUSG00000120173	ENSMUSG00000120173	NA	lncRNA	0.4665	0.0136	100.71	74.15	115.291	91.6916	93.4644	102.405	65.1638	62.1713	85.4412	83.8106
ENSMUSG00000120826	ENSMUSG00000120826	NA	lncRNA	0.4558	0.0337	53.67	39.18	67.4874	43.2507	61.1969	42.7514	47.5979	37.63	36.2196	35.2887
ENSMUSG00000121141	ENSMUSG00000121141	NA	lncRNA	0.4542	0.016	263.29	193.21	212.773	266.425	320.449	253.526	143.36	162.518	238.678	228.274
ENSMUSG00000092595	Gm20427	OTTMUSG00000037088	lncRNA	0.4508	0.0001	752.74	550.31	632.694	769.863	782.208	826.196	552.476	544.817	552.581	551.386
ENSMUSG00000086290	Snhg12	OTTMUSG00000011112	lncRNA	0.4498	0.028	335.71	246.01	196.838	347.736	419.477	378.798	209.657	225.78	279.541	269.076
ENSMUSG00000097204	Gm17690	OTTMUSG00000053075	lncRNA	0.4477	0.0396	57.91	43.57	62.8007	36.3306	67.873	64.6242	36.2651	43.6289	43.6493	50.7275
ENSMUSG00000102828	Gm38182	OTTMUSG00000050875	lncRNA	0.4417	0.0039	321.94	237.26	234.331	342.546	354.942	355.93	219.857	209.419	280.47	239.301
ENSMUSG00000090118	Gm16163	OTTMUSG00000031120	lncRNA	0.4211	0.0142	201.53	150.16	187.465	192.033	169.126	257.503	194.925	137.977	118.875	148.874
ENSMUSG00000105617	Gm43809	OTTMUSG00000055542	lncRNA	0.4113	0.0028	243.13	183.48	246.516	252.584	225.872	247.561	183.592	157.61	205.244	187.471
ENSMUSG00000106734	Gm20559	OTTMUSG00000055005	lncRNA	0.3942	0.0153	125.59	95.97	130.288	103.802	147.985	120.3	103.695	94.3476	91.0134	94.8384
ENSMUSG00000078247	Airn	OTTMUSG00000034914	lncRNA	0.3907	0.0374	204.68	156.1	283.072	140.132	222.534	172.994	203.424	172.334	120.732	127.921
ENSMUSG00000079499	6530402F18Rik	OTTMUSG00000011854	lncRNA	0.3863	0.0142	144.97	110.19	119.04	134.942	156.887	169.017	120.695	124.888	88.2273	106.969
ENSMUSG00000099329	Gm28052	OTTMUSG00000044652	lncRNA	0.3784	0.0161	146.36	113.75	127.476	129.752	141.309	186.913	113.328	102.528	106.801	132.333
ENSMUSG00000098371	Gm28037	OTTMUSG00000044523	lncRNA	0.3597	0.0008	1306.33	1016.87	1261.64	1439.38	1167.19	1357.11	979.157	1057.46	1026.22	1004.62
ENSMUSG00000101628	Gm28177	OTTMUSG00000046882	lncRNA	0.2957	0.0279	295.18	241.56	263.388	306.215	277.055	334.058	183.592	248.14	248.894	285.618
ENSMUSG00000099519	Gm29253	OTTMUSG00000048529	lncRNA	-0.2276	0.0362	736.58	862.51	613.947	700.662	795.56	836.138	860.162	867.125	916.635	806.126
ENSMUSG00000121377	Gm5113	NA	lncRNA	-0.2591	0.047	112.47	133.38	99.3564	119.372	116.831	114.335	119.561	155.974	135.591	122.408
ENSMUSG00000097462	9530026P05Rik	OTTMUSG00000057906	lncRNA	-0.3084	0.049	58.67	73.4	64.6754	46.7108	65.6476	57.6647	70.2636	77.9867	83.5837	61.7552
ENSMUSG00000116858	Gm49797	OTTMUSG00000071873	lncRNA	-0.3275	0.047	62.55	78.6	66.55	67.4712	54.5209	61.6416	89.5294	62.7166	76.1541	86.0162
ENSMUSG00000106847	Peg13	OTTMUSG00000055869	lncRNA	-0.3326	0.0161	476.1	601.04	402.112	444.618	530.744	526.936	502.045	587.9	637.094	677.102
ENSMUSG00000121496	Ube2d-ps	NA	lncRNA	-0.3461	0.0201	153.51	194.84	185.59	152.243	129.07	147.144	201.158	222.508	161.595	194.088
ENSMUSG00000097589	Dleu2	OTTMUSG00000043240	lncRNA	-0.3617	0.0414	253.85	327.52	334.625	155.703	309.323	215.745	424.981	325.581	268.397	291.132
ENSMUSG00000097164	Cep83os	OTTMUSG00000063936	lncRNA	-0.3653	0.0431	43.44	55.77	46.8662	50.1709	38.9435	37.7803	48.7312	57.8084	54.7938	61.7552
ENSMUSG00000121096	ENSMUSG00000121096	NA	lncRNA	-0.376	0.024	140.56	181.56	124.664	143.593	127.957	166.035	211.357	181.606	181.098	152.183
ENSMUSG00000086503	Xist	OTTMUSG00000018295	lncRNA	-0.3813	0.0286	5479.11	7138.32	7824.78	3678.04	6165.31	4248.3	7774.89	7549.44	6918.88	6310.06
ENSMUSG00000097119	B230354K17Rik	OTTMUSG00000072137	lncRNA	-0.3889	0.0194	129.57	171.33	178.092	122.832	99.0278	118.312	139.394	167.426	198.744	179.752
ENSMUSG00000120113	ENSMUSG00000120113	NA	lncRNA	-0.3918	0.0205	65.78	86.53	78.7352	65.7411	58.9716	59.6531	89.5294	79.6228	103.087	73.8857
ENSMUSG00000101970	Chaserr	OTTMUSG00000074912	lncRNA	-0.4032	0.026	227.46	300.63	269.949	181.653	279.281	178.959	415.348	315.764	208.959	262.46
ENSMUSG00000110424	Zbed5-ps	OTTMUSG00000060189	lncRNA	-0.4105	0.0426	43.02	57.56	59.0514	38.0607	41.1689	33.8034	59.4974	62.7166	47.3641	60.6524
ENSMUSG00000087543	Gm16576	OTTMUSG00000034300	lncRNA	-0.4228	0.0238	80.31	105.49	84.3592	110.722	64.535	61.6416	100.296	122.706	97.5144	101.455
ENSMUSG00000120803	ENSMUSG00000120803	NA	lncRNA	-0.4329	0.0008	230.65	311.4	243.704	231.824	202.506	244.578	296.92	334.307	311.117	303.262
ENSMUSG00000113030	Gm48778	OTTMUSG00000067315	lncRNA	-0.437	0.0363	36.22	48.36	38.4303	50.1709	24.4788	31.815	45.3313	41.9929	57.5799	48.5219
ENSMUSG00000091661	Gm17021	OTTMUSG00000036113	lncRNA	-0.461	0.0176	102.69	141.13	124.664	79.5814	100.141	106.381	184.159	164.154	129.09	87.119
ENSMUSG00000106951	5930430L01Rik	OTTMUSG00000055634	lncRNA	-0.4684	0.0288	94.43	131.42	145.285	83.0414	67.873	81.526	161.493	124.343	85.4412	154.388
ENSMUSG00000084896	Gm11632	OTTMUSG00000002910	lncRNA	-0.4744	0.0303	30.5	43.35	38.4303	24.2204	34.4928	24.8555	43.0648	39.2661	43.6493	47.4192
ENSMUSG00000112302	Gm48226	OTTMUSG00000065375	lncRNA	-0.4864	0.0167	48.3	66.42	51.5528	58.821	40.0562	42.7514	66.8637	76.3507	58.5086	63.9607
ENSMUSG00000066057	Gm1976	OTTMUSG00000043088	lncRNA	-0.5017	0.0212	29.01	41.73	34.681	22.4904	30.0421	28.8324	38.5316	46.9011	41.7919	39.6998
ENSMUSG00000121066	ENSMUSG00000121066	NA	lncRNA	-0.5035	0.0194	50.68	71.75	39.3676	58.821	47.8449	56.6705	56.0975	73.6239	66.867	90.4273
ENSMUSG00000045464	2810002D19Rik	OTTMUSG00000014499	lncRNA	-0.5192	0.0403	25.34	37.18	18.7465	17.3003	34.4928	30.8208	39.6649	25.0866	52.0077	31.9804
ENSMUSG00000097177	9330159M07Rik	OTTMUSG00000046280	lncRNA	-0.5229	0.0134	38.6	55.78	54.3648	38.0607	31.1548	30.8208	62.8972	48.5372	63.1522	48.5219
ENSMUSG00000085218	BB218582	OTTMUSG00000015045	lncRNA	-0.5323	0.0216	30.36	43.75	41.2423	29.4105	28.9295	21.8728	42.4981	53.4455	37.1483	41.9053
ENSMUSG00000084843	B230312C02Rik	OTTMUSG00000016334	lncRNA	-0.5349	0.042	31.41	43.55	15.9345	48.4408	24.4788	36.7861	50.9978	50.1733	39.9345	33.0831
ENSMUSG00000101856	1700096K18Rik	OTTMUSG00000045350	lncRNA	-0.5349	0.0424	20.35	28.7	20.6211	27.6805	12.2394	20.8786	30.032	28.3588	34.3622	22.0554
ENSMUSG00000085037	4933421O10Rik	OTTMUSG00000005009	lncRNA	-0.548	0.0097	42.53	63.07	50.6155	36.3306	43.3942	39.7688	65.7304	57.8084	60.366	68.3718
ENSMUSG00000118456	Gm41381	OTTMUSG00000074830	lncRNA	-0.554	0.0116	35.28	51.08	32.8064	43.2507	32.2675	32.8092	50.4311	52.3547	40.8632	60.6524
ENSMUSG00000087174	5530601H04Rik	OTTMUSG00000018116	lncRNA	-0.5576	0.0071	44.16	64.12	44.0542	43.2507	54.5209	34.7977	78.1966	65.9888	53.8651	58.4469
ENSMUSG00000107096	Gm43597	OTTMUSG00000055537	lncRNA	-0.5586	0.0253	53.2	79.28	86.2338	27.6805	51.1829	47.7225	113.895	81.8043	64.0809	57.3441
ENSMUSG00000110547	Gm29773	OTTMUSG00000062004	lncRNA	-0.5628	0.0029	160.52	234.73	154.659	198.953	141.309	147.144	244.789	259.047	267.468	167.621
ENSMUSG00000085945	2310014F06Rik	OTTMUSG00000036060	lncRNA	-0.5711	0.0347	26.97	41.14	35.6183	19.0303	14.4647	38.7745	39.0983	43.0836	37.1483	45.2136
ENSMUSG00000113585	Gm19605	OTTMUSG00000066268	lncRNA	-0.5755	0.0243	31.39	46.02	38.4303	36.3306	28.9295	21.8728	42.4981	57.8084	47.3641	36.3915
ENSMUSG00000089810	Gm16536	OTTMUSG00000034968	lncRNA	-0.5758	0.0086	50.39	74.1	62.8007	51.9009	50.0702	36.7861	77.0633	94.893	71.5105	52.933
ENSMUSG00000071456	1110002L01Rik	OTTMUSG00000042304	lncRNA	-0.5788	0.0009	78.89	117.87	89.0458	79.5814	63.4223	83.5144	96.8957	140.158	131.877	102.558
ENSMUSG00000053714	4732471J01Rik	OTTMUSG00000058248	lncRNA	-0.5831	0.0256	21.59	32.54	27.1824	22.4904	17.8027	18.8902	35.1318	28.9042	29.7187	36.3915
ENSMUSG00000110317	Gm45250	OTTMUSG00000060913	lncRNA	-0.5889	0.0482	17.71	27.31	32.8064	8.6501	14.4647	14.9133	27.7654	36.5392	25.0751	19.8499
ENSMUSG00000104011	Gm32391	OTTMUSG00000049862	lncRNA	-0.5903	0.0269	17.91	27.34	22.4958	15.5703	16.6901	16.9017	27.7654	27.2681	27.8612	26.4665
ENSMUSG00000042549	Map2k3os	OTTMUSG00000005821	lncRNA	-0.591	0.0343	22.09	34.7	31.869	13.8402	17.8027	24.8555	24.9322	33.8124	43.6493	36.3915
ENSMUSG00000097375	6720427I07Rik	OTTMUSG00000042780	lncRNA	-0.5977	0.0047	135.65	205.38	187.465	122.832	136.859	95.445	241.389	215.963	181.098	183.06
ENSMUSG00000086914	Gm16124	OTTMUSG00000030720	lncRNA	-0.6027	0.0495	25.07	36.68	21.5585	36.3306	24.4788	17.8959	37.3984	51.264	31.5761	26.4665
ENSMUSG00000085882	2610507I01Rik	OTTMUSG00000005781	lncRNA	-0.611	0.0037	86.37	132.6	97.4817	76.1213	73.4363	98.4277	133.727	130.887	158.809	106.969
ENSMUSG00000089718	2310075C17Rik	OTTMUSG00000034742	lncRNA	-0.6186	0.0331	20.31	30.85	27.1824	24.2204	18.9154	10.9364	27.7654	31.631	40.8632	23.1582
ENSMUSG00000117992	Gm41760	OTTMUSG00000073918	lncRNA	-0.622	0.0284	19.05	29.48	29.0571	17.3003	18.9154	10.9364	30.5987	30.5403	32.5048	24.261
ENSMUSG00000119977	ENSMUSG00000119977	NA	lncRNA	-0.6312	0.0194	24.45	38.04	19.6838	24.2204	30.0421	23.8613	28.8987	37.0846	52.0077	34.1859
ENSMUSG00000085779	Atcayos	OTTMUSG00000030318	lncRNA	-0.6323	0.0021	470.01	728.14	659.876	480.948	350.492	388.74	946.858	746.055	488.5	731.138
ENSMUSG00000110357	A030001D20Rik	OTTMUSG00000059413	lncRNA	-0.6412	0.0124	27.22	42.44	35.6183	27.6805	26.7041	18.8902	44.1981	41.4475	45.5067	38.597
ENSMUSG00000073485	H3f3aos	OTTMUSG00000029686	lncRNA	-0.6417	0.0289	17.05	27.53	15.9345	10.3802	20.0281	21.8728	24.9322	28.3588	20.4316	36.3915
ENSMUSG00000054426	A930005H10Rik	OTTMUSG00000047919	lncRNA	-0.6541	0.0022	59.7	94.75	61.8634	64.0111	52.2956	60.6474	70.8302	88.3486	104.015	115.791
ENSMUSG00000121477	ENSMUSG00000121477	NA	lncRNA	-0.6577	0.0002	80.55	127.74	104.043	77.8513	75.6617	64.6242	113.328	137.431	135.591	124.613
ENSMUSG00000087555	Gm13997	OTTMUSG00000015279	lncRNA	-0.658	0.0266	18.86	29.72	22.4958	20.7604	22.2534	9.9422	39.0983	19.633	20.4316	39.6998
ENSMUSG00000097354	2310001H17Rik	OTTMUSG00000056527	lncRNA	-0.6642	0	77.98	123.57	94.6698	74.3913	81.225	61.6416	137.127	122.706	114.231	120.202
ENSMUSG00000121479	ENSMUSG00000121479	NA	lncRNA	-0.6789	0.0192	16.1	25.59	14.9972	13.8402	16.6901	18.8902	26.0655	32.7217	20.4316	23.1582
ENSMUSG00000070392	Gm20634	OTTMUSG00000042079	lncRNA	-0.6795	0.0101	29.54	47.97	29.9944	29.4105	28.9295	29.8266	28.8987	49.0826	63.1522	50.7275
ENSMUSG00000120623	ENSMUSG00000120623	NA	lncRNA	-0.6832	0.0114	41.11	66.32	69.362	38.0607	31.1548	25.8497	79.3298	68.1702	48.2928	69.4746
ENSMUSG00000121225	ENSMUSG00000121225	NA	lncRNA	-0.685	0.0176	18.49	30.1	16.8718	22.4904	16.6901	17.8959	20.3991	26.1774	29.7187	44.1109
ENSMUSG00000119959	ENSMUSG00000119959	NA	lncRNA	-0.6872	0.0027	49.52	80.5	55.3021	39.7907	52.2956	50.7052	87.2628	76.3507	84.5125	73.8857
ENSMUSG00000121345	2610005L07Rik	NA	lncRNA	-0.6908	0.0296	17.64	28.58	29.0571	15.5703	10.014	15.9075	41.3648	25.0866	26.9325	20.9527
ENSMUSG00000093677	Gm20712	OTTMUSG00000040090	lncRNA	-0.691	0.0238	22.31	35.94	27.1824	20.7604	14.4647	26.8439	39.0983	43.0836	36.2196	25.3637
ENSMUSG00000114253	Gm47798	OTTMUSG00000069061	lncRNA	-0.6932	0.0412	17.09	28.68	34.681	5.1901	15.5774	12.9248	35.1318	32.1764	17.6455	29.7748
ENSMUSG00000090031	4732440D04Rik	OTTMUSG00000033728	lncRNA	-0.6937	0.0037	37.88	62.41	48.7409	20.7604	51.1829	30.8208	68.5637	64.3527	71.5105	45.2136
ENSMUSG00000085287	4833418N02Rik	OTTMUSG00000028526	lncRNA	-0.6946	0.0114	24.15	38.37	34.681	27.6805	13.3521	20.8786	45.898	44.7197	35.2909	27.5693
ENSMUSG00000102869	Norad	OTTMUSG00000067674	lncRNA	-0.6972	0	1441.46	2336.04	1706.87	1522.43	1272.9	1263.65	2101.11	2648.28	2479.65	2115.12
ENSMUSG00000074178	Gm10638	OTTMUSG00000074702	lncRNA	-0.6999	0.0466	11.19	18.64	20.6211	10.3802	7.7887	5.9653	14.7327	20.7238	14.8593	24.261
ENSMUSG00000106797	Gm42936	OTTMUSG00000056298	lncRNA	-0.7024	0.0002	108.39	177.07	151.846	102.072	81.225	98.4277	189.258	177.788	185.742	155.491
ENSMUSG00000097536	2610037D02Rik	OTTMUSG00000044625	lncRNA	-0.7063	0.0132	45.44	74.75	66.55	34.6006	56.7463	23.8613	87.8295	67.6249	69.6531	73.8857
ENSMUSG00000106407	Gm43439	OTTMUSG00000052849	lncRNA	-0.7087	0.0193	19.02	30.59	20.6211	24.2204	13.3521	17.8959	24.3656	34.9032	39.9345	23.1582
ENSMUSG00000087249	Gm16062	OTTMUSG00000029633	lncRNA	-0.7128	0.0051	32.55	53.28	29.9944	34.6006	27.8168	37.7803	54.3976	47.9918	62.2235	48.5219
ENSMUSG00000118038	Gm9895	OTTMUSG00000074023	lncRNA	-0.7146	0.033	17.76	28.69	19.6838	24.2204	12.2394	14.9133	41.9315	16.3609	22.289	34.1859
ENSMUSG00000084929	Foxo6os	OTTMUSG00000008784	lncRNA	-0.7211	0.0001	99.77	163.83	83.4219	117.642	85.6757	112.347	131.461	170.153	166.239	187.471
ENSMUSG00000116506	5730414N17Rik	OTTMUSG00000071065	lncRNA	-0.7307	0.0471	12.28	21.34	15.9345	6.9201	13.3521	12.9248	15.2993	19.0877	22.289	28.6721
ENSMUSG00000087222	E030042O20Rik	OTTMUSG00000013243	lncRNA	-0.7312	0.035	12.2	20.15	13.1225	13.8402	8.9014	12.9248	16.4326	25.632	12.0732	26.4665
ENSMUSG00000108621	Gm33989	OTTMUSG00000049556	lncRNA	-0.7332	0	254.85	424.45	339.311	216.254	275.943	187.907	475.979	441.743	444.851	335.243
ENSMUSG00000118449	Gm3625	OTTMUSG00000074703	lncRNA	-0.7339	0.0033	27.54	45.8	32.8064	31.1405	23.3661	22.867	35.6984	51.264	45.5067	50.7275
ENSMUSG00000089875	Etohd2	OTTMUSG00000029141	lncRNA	-0.7346	0.0072	20.42	35.03	29.9944	15.5703	12.2394	23.8613	31.1653	37.63	37.1483	34.1859
ENSMUSG00000097583	6430590A07Rik	OTTMUSG00000053343	lncRNA	-0.7361	0.0249	14.49	24.52	19.6838	8.6501	16.6901	12.9248	30.5987	27.2681	14.8593	25.3637
ENSMUSG00000097882	0610038B21Rik	OTTMUSG00000044881	lncRNA	-0.7433	0.0066	26.67	45.8	31.869	22.4904	24.4788	27.8381	32.2986	46.3558	48.2928	56.2413
ENSMUSG00000087221	BC037032	OTTMUSG00000024616	lncRNA	-0.7462	0.0089	17.56	29.18	23.4331	20.7604	11.1267	14.9133	26.6322	31.631	35.2909	23.1582
ENSMUSG00000086604	Gm15510	OTTMUSG00000023014	lncRNA	-0.7487	0.0045	29.53	48.13	29.9944	43.2507	20.0281	24.8555	40.7982	56.7176	52.0077	43.0081
ENSMUSG00000097451	Rian	OTTMUSG00000043208	lncRNA	-0.7554	0	200.93	336.33	192.151	219.714	188.042	203.815	381.35	389.388	282.327	292.235
ENSMUSG00000105472	Gm43024	OTTMUSG00000054049	lncRNA	-0.7631	0.0339	11.2	19.94	17.8092	3.4601	15.5774	7.9538	18.1325	23.4506	13.9306	24.261
ENSMUSG00000072847	A530017D24Rik	OTTMUSG00000005844	lncRNA	-0.7641	0.0003	46.38	79.16	57.1768	50.1709	43.3942	34.7977	67.997	74.1692	92.8708	81.6051
ENSMUSG00000093606	B130034C11Rik	OTTMUSG00000040146	lncRNA	-0.7654	0.0272	10.88	19.63	18.7465	6.9201	8.9014	8.948	14.7327	17.9969	20.4316	25.3637
ENSMUSG00000086012	Gm15902	OTTMUSG00000027625	lncRNA	-0.7666	0.0339	12.83	21.52	14.0599	13.8402	14.4647	8.948	22.6657	26.7227	10.2158	26.4665
ENSMUSG00000084808	9430091E24Rik	OTTMUSG00000031621	lncRNA	-0.7756	0.0356	8.63	15.28	11.2479	5.1901	11.1267	6.9595	18.6992	12.5433	11.1445	18.7471
ENSMUSG00000104465	BC002189	OTTMUSG00000051233	lncRNA	-0.7756	0.0477	9.75	16.74	19.6838	8.6501	6.676	3.9769	20.9657	20.1784	9.2871	16.5416
ENSMUSG00000116903	Gm19522	OTTMUSG00000071474	lncRNA	-0.7771	0.0195	14	23.94	14.0599	17.3003	16.6901	7.9538	20.3991	20.7238	20.4316	34.1859
ENSMUSG00000121088	ENSMUSG00000121088	NA	lncRNA	-0.7773	0.0408	8.28	14.64	10.3106	5.1901	6.676	10.9364	14.7327	16.9062	9.2871	17.6443
ENSMUSG00000113940	Gm40477	OTTMUSG00000067364	lncRNA	-0.7796	0.0336	8.93	15.89	14.0599	6.9201	7.7887	6.9595	13.5994	16.3609	14.8593	18.7471
ENSMUSG00000085566	A730017L22Rik	OTTMUSG00000016236	lncRNA	-0.7848	0.001	35	60.74	44.0542	32.8706	32.2675	30.8208	54.3976	65.4434	66.867	56.2413
ENSMUSG00000120047	ENSMUSG00000120047	NA	lncRNA	-0.7863	0.0055	23.22	40.67	29.9944	24.2204	17.8027	20.8786	33.4319	37.0846	43.6493	48.5219
ENSMUSG00000085653	Gm15179	OTTMUSG00000019417	lncRNA	-0.7884	0.0035	54.27	93.06	81.5472	58.821	38.9435	37.7803	129.761	95.9837	71.5105	74.9885
ENSMUSG00000086610	Gm15408	OTTMUSG00000021225	lncRNA	-0.7912	0.0061	18.08	30.92	14.9972	20.7604	16.6901	19.8844	32.2986	28.3588	34.3622	28.6721
ENSMUSG00000097793	Gm17259	OTTMUSG00000068149	lncRNA	-0.7946	0.0428	10.02	17.32	11.2479	5.1901	16.6901	6.9595	17.5659	27.2681	16.7167	7.7194
ENSMUSG00000090248	Gm14027	OTTMUSG00000015421	lncRNA	-0.7952	0.0262	11.6	20.48	17.8092	10.3802	12.2394	5.9653	20.9657	16.3609	26.9325	17.6443
ENSMUSG00000103983	Gm20045	OTTMUSG00000049988	lncRNA	-0.8088	0.0163	19.12	34.05	32.8064	10.3802	23.3661	9.9422	42.4981	40.3568	21.3603	31.9804
ENSMUSG00000113302	Gm32219	OTTMUSG00000065939	lncRNA	-0.8103	0.0063	20.56	36.81	21.5585	20.7604	20.0281	19.8844	23.799	32.7217	45.5067	45.2136
ENSMUSG00000113070	Gm48420	OTTMUSG00000067630	lncRNA	-0.8126	0.0356	8.86	15.7	10.3106	5.1901	10.014	9.9422	19.2658	17.9969	16.7167	8.8222
ENSMUSG00000111434	Gm47121	OTTMUSG00000062716	lncRNA	-0.8133	0.0421	8.67	15.77	13.1225	5.1901	4.4507	11.9306	17.5659	16.9062	12.0732	16.5416
ENSMUSG00000097571	Jpx	OTTMUSG00000043165	lncRNA	-0.8188	0.0027	72.83	130.17	119.978	36.3306	82.3377	52.6936	159.226	140.158	90.0847	131.23
ENSMUSG00000097073	9430037G07Rik	OTTMUSG00000045602	lncRNA	-0.8211	0.0295	12.25	21.7	14.0599	6.9201	11.1267	16.9017	23.2323	34.9032	17.6455	11.0277
ENSMUSG00000120029	ENSMUSG00000120029	NA	lncRNA	-0.8213	0.0192	10.48	18.54	12.1852	8.6501	11.1267	9.9422	14.7327	26.1774	16.7167	16.5416
ENSMUSG00000120010	ENSMUSG00000120010	NA	lncRNA	-0.8243	0.0038	28.8	50.07	29.0571	34.6006	26.7041	24.8555	63.4639	52.3547	26.0038	58.4469
ENSMUSG00000105704	Gm43055	OTTMUSG00000053511	lncRNA	-0.8287	0	58.54	103.69	75.9233	64.0111	44.5069	49.711	96.3291	116.162	97.5144	104.763
ENSMUSG00000086247	Gm15787	OTTMUSG00000026209	lncRNA	-0.8316	0.0026	22.49	40.88	27.1824	17.3003	25.5914	19.8844	36.8317	39.8114	48.2928	38.597
ENSMUSG00000087331	1810021B22Rik	OTTMUSG00000033330	lncRNA	-0.8317	0.014	11.51	20.26	9.3732	10.3802	13.3521	12.9248	28.3321	17.9969	14.8593	19.8499
ENSMUSG00000116656	Gm49708	OTTMUSG00000071845	lncRNA	-0.8368	0.0096	14.51	26.11	15.9345	17.3003	8.9014	15.9075	16.4326	28.3588	28.79	30.8776
ENSMUSG00000097184	4632428C04Rik	OTTMUSG00000071394	lncRNA	-0.8445	0.0112	11.95	21.8	14.9972	10.3802	14.4647	7.9538	22.6657	19.0877	22.289	23.1582
ENSMUSG00000084910	C630043F03Rik	OTTMUSG00000000335	lncRNA	-0.8447	0.0026	36.92	66.25	47.8035	29.4105	45.6195	24.8555	61.1973	94.3476	63.1522	46.3164
ENSMUSG00000097125	Gm26885	OTTMUSG00000073096	lncRNA	-0.8474	0.0408	17.4	29.93	20.6211	31.1405	8.9014	8.948	21.5324	61.0805	13.9306	23.1582
ENSMUSG00000120732	ENSMUSG00000120732	NA	lncRNA	-0.8488	0	145.24	261.77	159.345	164.353	119.056	138.196	215.891	245.413	281.399	304.365
ENSMUSG00000097908	4933404O12Rik	OTTMUSG00000054404	lncRNA	-0.8558	0.0065	15.83	29.6	16.8718	12.1102	14.4647	19.8844	23.2323	29.9949	28.79	36.3915
ENSMUSG00000106317	Gm43848	OTTMUSG00000053158	lncRNA	-0.8648	0.0311	9.54	17.5	18.7465	8.6501	7.7887	2.9827	21.5324	17.9969	13.9306	16.5416
ENSMUSG00000089706	B230216N24Rik	OTTMUSG00000034776	lncRNA	-0.8672	0.0098	15.26	28.34	28.1197	10.3802	15.5774	6.9595	34.5651	29.4495	25.0751	24.261
ENSMUSG00000087366	Junos	OTTMUSG00000008032	lncRNA	-0.8787	0.0002	49.56	92.41	59.0514	43.2507	51.1829	44.7399	91.796	75.8053	92.8708	109.174
ENSMUSG00000110830	Gm46218	OTTMUSG00000063667	lncRNA	-0.8826	0.0255	10.75	20.65	21.5585	6.9201	5.5634	8.948	29.4654	11.998	15.788	25.3637
ENSMUSG00000096967	Gm26621	OTTMUSG00000042919	lncRNA	-0.8862	0.0098	21.33	40.18	41.2423	10.3802	17.8027	15.9075	60.6307	41.4475	34.3622	24.261
ENSMUSG00000086607	4930511M06Rik	OTTMUSG00000033168	lncRNA	-0.8876	0.0225	9.53	18.63	17.8092	3.4601	8.9014	7.9538	16.4326	20.1784	21.3603	16.5416
ENSMUSG00000121092	ENSMUSG00000121092	NA	lncRNA	-0.8877	0.0008	27.6	50.39	24.3704	38.0607	21.1408	26.8439	46.4646	40.3568	58.5086	56.2413
ENSMUSG00000110656	Gm20735	OTTMUSG00000061848	lncRNA	-0.8897	0.0423	6.39	12.13	12.1852	5.1901	2.2253	5.9653	16.4326	11.998	4.6435	15.4388
ENSMUSG00000121052	ENSMUSG00000121052	NA	lncRNA	-0.8951	0.0368	9.37	17.49	7.4986	10.3802	6.676	12.9248	14.166	18.5423	13.0019	24.261
ENSMUSG00000043126	D830039M14Rik	OTTMUSG00000064939	lncRNA	-0.8975	0	43.69	80.9	48.7409	44.9808	42.2815	38.7745	78.1966	94.893	67.7957	82.7079
ENSMUSG00000120990	ENSMUSG00000120990	NA	lncRNA	-0.9033	0.0164	12.4	22.93	15.9345	15.5703	11.1267	6.9595	19.2658	22.9052	29.7187	19.8499
ENSMUSG00000101037	Gm28424	OTTMUSG00000047002	lncRNA	-0.9078	0.0216	8.05	15.08	6.5613	8.6501	10.014	6.9595	10.1996	17.4516	13.9306	18.7471
ENSMUSG00000119994	ENSMUSG00000119994	NA	lncRNA	-0.9132	0	127.67	239.53	141.536	128.022	135.746	105.387	252.722	264.5	207.102	233.788
ENSMUSG00000113622	Gm49749	OTTMUSG00000065872	lncRNA	-0.9144	0.0048	18.32	33.58	26.2451	25.9504	11.1267	9.9422	36.2651	36.5392	30.6474	30.8776
ENSMUSG00000120551	ENSMUSG00000120551	NA	lncRNA	-0.9179	0.0043	17.44	34.4	21.5585	12.1102	12.2394	23.8613	31.7319	24.5413	42.7206	38.597
ENSMUSG00000120144	ENSMUSG00000120144	NA	lncRNA	-0.9185	0.0001	60.42	114.27	89.0458	70.9312	38.9435	42.7514	99.729	106.891	134.663	115.791
ENSMUSG00000113440	Gm46404	OTTMUSG00000067675	lncRNA	-0.9241	0.0103	11.15	21.51	14.9972	8.6501	10.014	10.9364	16.9993	27.2681	24.1464	17.6443
ENSMUSG00000098066	Gm26944	OTTMUSG00000043395	lncRNA	-0.9251	0.0286	8.34	16.89	12.1852	0	12.2394	8.948	23.2323	11.998	15.788	16.5416
ENSMUSG00000060149	BC002059	OTTMUSG00000046067	lncRNA	-0.9266	0.0038	26.08	51.29	48.7409	10.3802	32.2675	12.9248	45.3313	56.1723	52.9364	50.7275
ENSMUSG00000117042	2700054A10Rik	OTTMUSG00000072200	lncRNA	-0.9362	0.0284	7.8	14.84	9.3732	5.1901	6.676	9.9422	24.3656	17.4516	6.501	11.0277
ENSMUSG00000110156	Gm42067	OTTMUSG00000061354	lncRNA	-0.943	0.0311	7.09	13.94	13.1225	3.4601	7.7887	3.9769	18.6992	15.8155	10.2158	11.0277
ENSMUSG00000120006	ENSMUSG00000120006	NA	lncRNA	-0.9439	0.034	6.99	13.81	9.3732	5.1901	4.4507	8.948	9.6329	16.3609	20.4316	8.8222
ENSMUSG00000091509	Gm17066	OTTMUSG00000035209	lncRNA	-0.9441	0.0002	34.7	67.51	37.493	20.7604	46.7322	33.8034	75.93	77.4414	65.9383	50.7275
ENSMUSG00000100455	Gm29170	OTTMUSG00000049325	lncRNA	-0.9472	0.0001	46.52	89.17	66.55	53.6309	40.0562	25.8497	82.1631	100.347	82.655	91.53
ENSMUSG00000097970	Gm27028	OTTMUSG00000043496	lncRNA	-0.9485	0.0127	13.76	26.52	15.9345	10.3802	17.8027	10.9364	32.8652	31.0856	22.289	19.8499
ENSMUSG00000117461	Gm50081	OTTMUSG00000072851	lncRNA	-0.9499	0.0002	38.32	73.53	31.869	44.9808	26.7041	49.711	67.997	69.8063	95.657	60.6524
ENSMUSG00000117222	Gm49906	OTTMUSG00000072531	lncRNA	-0.9506	0.0088	13.82	26.89	23.4331	15.5703	3.338	12.9248	31.7319	25.0866	17.6455	33.0831
ENSMUSG00000116180	Gm49492	OTTMUSG00000071134	lncRNA	-0.9513	0.0025	14.6	28.11	14.0599	17.3003	11.1267	15.9075	20.3991	31.631	30.6474	29.7748
ENSMUSG00000113204	Gm46430	OTTMUSG00000067549	lncRNA	-0.9544	0.0007	46.55	91.13	62.8007	31.1405	63.4223	28.8324	95.1958	93.8022	104.944	70.5774
ENSMUSG00000112964	E430024I08Rik	OTTMUSG00000067548	lncRNA	-0.9604	0	56.17	111.39	89.9831	32.8706	60.0843	41.7572	125.228	119.434	104.944	95.9411
ENSMUSG00000102401	Gm37864	OTTMUSG00000049890	lncRNA	-0.9605	0.0013	25.89	51.91	43.1169	12.1102	24.4788	23.8613	74.7967	42.5382	41.7919	48.5219
ENSMUSG00000097616	1110019D14Rik	OTTMUSG00000057090	lncRNA	-0.97	0.0004	18.98	37.44	26.2451	17.3003	14.4647	17.8959	39.6649	38.7207	42.7206	28.6721
ENSMUSG00000043488	Frmd8os	OTTMUSG00000033951	lncRNA	-0.9737	0.0012	44.75	85.94	59.9888	72.6612	24.4788	21.8728	91.2293	88.894	74.2967	89.3245
ENSMUSG00000107726	Gm44037	OTTMUSG00000056641	lncRNA	-0.9916	0.0294	6.83	13.87	14.0599	6.9201	3.338	2.9827	11.3328	14.1794	16.7167	13.2333
ENSMUSG00000097835	Gm26910	OTTMUSG00000074445	lncRNA	-0.9956	0.0084	13.06	25.65	19.6838	17.3003	3.338	11.9306	30.032	26.1774	23.2177	23.1582
ENSMUSG00000085411	Gm14319	OTTMUSG00000016303	lncRNA	-1.0038	0.0188	7.21	15.27	9.3732	5.1901	3.338	10.9364	16.4326	10.3619	11.1445	23.1582
ENSMUSG00000115220	Gm49768	OTTMUSG00000069743	lncRNA	-1.0218	0.0082	11.83	22.51	10.3106	22.4904	5.5634	8.948	18.1325	25.632	29.7187	16.5416
ENSMUSG00000120081	ENSMUSG00000120081	NA	lncRNA	-1.0269	0	170.62	347.81	216.522	164.353	171.351	130.243	315.053	404.113	362.196	309.879
ENSMUSG00000106547	B230303O12Rik	OTTMUSG00000055143	lncRNA	-1.0321	0.0136	10.43	21.94	17.8092	6.9201	10.014	6.9595	32.8652	14.7248	9.2871	30.8776
ENSMUSG00000072761	Gm6712	OTTMUSG00000046060	lncRNA	-1.0333	0	27.56	57.35	38.4303	20.7604	31.1548	19.8844	58.9307	60.5352	54.7938	55.1386
ENSMUSG00000104950	4833413G10Rik	OTTMUSG00000053334	lncRNA	-1.0348	0.0078	14.54	29.92	24.3704	15.5703	12.2394	5.9653	23.799	29.9949	42.7206	23.1582
ENSMUSG00000087128	Gm12655	OTTMUSG00000007852	lncRNA	-1.0374	0.0077	17.35	35.62	29.0571	22.4904	8.9014	8.948	20.9657	34.9032	55.7225	30.8776
ENSMUSG00000086825	Gm15675	OTTMUSG00000025171	lncRNA	-1.0375	0.0003	46.59	96.1	75.9233	36.3306	42.2815	31.815	136.561	98.7105	75.2254	73.8857
ENSMUSG00000087342	Gm12238	OTTMUSG00000005697	lncRNA	-1.0383	0.0009	94.44	192.93	74.9859	138.402	77.887	86.4971	98.029	177.243	263.753	232.685
ENSMUSG00000113047	Gm47469	OTTMUSG00000067577	lncRNA	-1.0459	0.0008	23.84	50.07	39.3676	13.8402	22.2534	19.8844	50.9978	65.9888	55.7225	27.5693
ENSMUSG00000120528	ENSMUSG00000120528	NA	lncRNA	-1.0474	0.0009	35.66	72.78	32.8064	43.2507	27.8168	38.7745	72.5301	89.4393	64.0809	65.0635
ENSMUSG00000108723	Gm44837	OTTMUSG00000058143	lncRNA	-1.0514	0.0158	6.5	13.83	6.5613	6.9201	5.5634	6.9595	11.8995	9.8165	14.8593	18.7471
ENSMUSG00000085408	C530005A16Rik	OTTMUSG00000009413	lncRNA	-1.0517	0.0145	11.3	22.88	10.3106	13.8402	11.1267	9.9422	10.1996	42.5382	16.7167	22.0554
ENSMUSG00000098439	Hm629797	OTTMUSG00000044797	lncRNA	-1.0522	0.0204	7.83	16.49	14.9972	6.9201	4.4507	4.9711	23.2323	15.2701	6.501	20.9527
ENSMUSG00000087380	2210408F21Rik	OTTMUSG00000014729	lncRNA	-1.0545	0	195.71	407.47	268.075	185.113	173.577	156.092	427.815	419.929	339.907	442.211
ENSMUSG00000074807	Gm10762	OTTMUSG00000074636	lncRNA	-1.0642	0	73.76	154.84	74.0486	62.2811	71.211	87.4913	164.326	171.244	156.952	126.819
ENSMUSG00000097666	A330094K24Rik	OTTMUSG00000074498	lncRNA	-1.0651	0.0076	14.41	29.09	14.0599	25.9504	6.676	10.9364	22.6657	25.0866	39.9345	28.6721
ENSMUSG00000084941	Gm11944	OTTMUSG00000005017	lncRNA	-1.0686	0.0046	11.85	25.87	19.6838	8.6501	11.1267	7.9538	30.032	15.2701	25.0751	33.0831
ENSMUSG00000117029	Gm36201	OTTMUSG00000072553	lncRNA	-1.0746	0.0246	5.23	11.06	4.6866	6.9201	3.338	5.9653	6.7997	11.4526	8.3584	17.6443
ENSMUSG00000120995	Gm51425	NA	lncRNA	-1.079	0	24.99	52.97	33.7437	25.9504	23.3661	16.9017	48.7312	55.0815	52.9364	55.1386
ENSMUSG00000103114	Gm32200	OTTMUSG00000051570	lncRNA	-1.085	0.0085	8.9	18.99	15.9345	10.3802	3.338	5.9653	17.5659	20.7238	16.7167	20.9527
ENSMUSG00000085151	1110018N20Rik	OTTMUSG00000016210	lncRNA	-1.0895	0.0085	9.55	20.38	7.4986	5.1901	15.5774	9.9422	30.5987	18.5423	21.3603	11.0277
ENSMUSG00000100599	1700120C14Rik	OTTMUSG00000045491	lncRNA	-1.1082	0	63.77	137.8	79.6726	65.7411	40.0562	69.5953	154.693	124.343	136.52	135.641
ENSMUSG00000120312	ENSMUSG00000120312	NA	lncRNA	-1.1159	0.0001	20.68	46.1	29.9944	15.5703	22.2534	14.9133	44.7647	44.1743	43.6493	51.8303
ENSMUSG00000112041	9530020I12Rik	OTTMUSG00000065712	lncRNA	-1.116	0.0003	21.18	47.2	30.9317	15.5703	13.3521	24.8555	54.9643	38.7207	45.5067	49.6247
ENSMUSG00000086584	Gm12002	OTTMUSG00000005167	lncRNA	-1.1461	0.0002	36.28	79.21	46.8662	46.7108	26.7041	24.8555	73.0968	98.7105	73.368	71.6801
ENSMUSG00000111556	Gm19299	OTTMUSG00000062652	lncRNA	-1.1494	0.0005	14.68	34.55	26.2451	8.6501	8.9014	14.9133	35.1318	23.9959	37.1483	41.9053
ENSMUSG00000110834	Gm39469	OTTMUSG00000062933	lncRNA	-1.1565	0.0002	28.87	64.66	40.3049	22.4904	27.8168	24.8555	74.7967	73.0785	79.8689	30.8776
ENSMUSG00000116879	Gm49794	OTTMUSG00000071971	lncRNA	-1.1654	0.0031	13.49	28.63	14.9972	24.2204	7.7887	6.9595	33.4319	31.631	18.5742	30.8776
ENSMUSG00000106981	Gm45495	OTTMUSG00000054961	lncRNA	-1.1674	0.0046	11.03	24.34	16.8718	13.8402	4.4507	8.948	32.2986	23.4506	25.0751	16.5416
ENSMUSG00000097705	Gm26740	OTTMUSG00000042697	lncRNA	-1.1713	0.0001	174.88	395.39	311.192	115.912	186.929	85.5028	505.445	406.295	303.688	366.12
ENSMUSG00000113831	Gm49602	OTTMUSG00000066309	lncRNA	-1.1744	0.0005	17.05	37.95	26.2451	20.7604	12.2394	8.948	31.7319	49.0826	39.0057	31.9804
ENSMUSG00000096929	A330023F24Rik	OTTMUSG00000050888	lncRNA	-1.1769	0.0029	172.55	391.26	308.38	102.072	162.45	117.318	576.275	346.305	167.167	475.295
ENSMUSG00000086655	C330018A13Rik	OTTMUSG00000014690	lncRNA	-1.1918	0.0296	4.77	11.05	8.4359	3.4601	2.2253	4.9711	19.8325	10.3619	1.8574	12.1305
ENSMUSG00000085322	Gm14261	OTTMUSG00000016115	lncRNA	-1.1935	0.0057	6.86	16.12	14.0599	5.1901	2.2253	5.9653	20.9657	16.3609	13.9306	13.2333
ENSMUSG00000038152	5033430I15Rik	OTTMUSG00000046915	lncRNA	-1.2093	0.0114	7.16	15.73	3.7493	13.8402	1.1127	9.9422	10.7662	16.3609	14.8593	20.9527
ENSMUSG00000100783	2310047D07Rik	OTTMUSG00000046209	lncRNA	-1.2098	0.0002	15.24	34.72	16.8718	17.3003	8.9014	17.8959	36.2651	41.4475	32.5048	28.6721
ENSMUSG00000106019	Gm43672	OTTMUSG00000052375	lncRNA	-1.2119	0	27.88	66.59	34.681	15.5703	24.4788	36.7861	61.764	74.1692	63.1522	67.2691
ENSMUSG00000100594	2810414N06Rik	OTTMUSG00000049644	lncRNA	-1.2216	0.0022	7.78	18.71	8.4359	5.1901	5.5634	11.9306	17.5659	21.8145	16.7167	18.7471
ENSMUSG00000114968	A630019I02Rik	OTTMUSG00000068312	lncRNA	-1.2247	0	73.87	175.38	111.542	53.6309	56.7463	73.5722	176.226	173.97	167.167	184.163
ENSMUSG00000111080	Gm20300	OTTMUSG00000063796	lncRNA	-1.2299	0	182	428.52	269.012	153.973	184.703	120.3	403.449	454.286	514.504	341.859
ENSMUSG00000087090	Nctc1	OTTMUSG00000018787	lncRNA	-1.2323	0	533.22	1253.58	729.238	512.089	380.534	511.029	1483.47	1301.23	771.757	1457.86
ENSMUSG00000107585	3300002P13Rik	OTTMUSG00000057719	lncRNA	-1.236	0	28.21	64.72	30.9317	36.3306	26.7041	18.8902	63.4639	70.897	59.4373	65.0635
ENSMUSG00000073590	3222401L13Rik	OTTMUSG00000050777	lncRNA	-1.2363	0	22.1	53.44	22.4958	15.5703	24.4788	25.8497	54.3976	47.9918	52.9364	58.4469
ENSMUSG00000095438	Mir133a-1hg	OTTMUSG00000042423	lncRNA	-1.2365	0	85.29	202.2	134.975	69.2012	63.4223	73.5722	259.522	206.147	157.88	185.266
ENSMUSG00000085888	Gm12224	OTTMUSG00000005666	lncRNA	-1.2487	0	124.34	292.66	118.103	171.273	85.6757	122.289	309.386	339.76	271.183	250.329
ENSMUSG00000093672	Gm20655	OTTMUSG00000042110	lncRNA	-1.2493	0.01	5.02	12.27	6.5613	5.1901	3.338	4.9711	11.8995	8.7258	13.0019	15.4388
ENSMUSG00000120169	ENSMUSG00000120169	NA	lncRNA	-1.257	0.0011	9.1	22.19	13.1225	8.6501	6.676	7.9538	20.3991	21.8145	22.289	24.261
ENSMUSG00000120424	ENSMUSG00000120424	NA	lncRNA	-1.2698	0.001	10.31	25.51	14.9972	6.9201	13.3521	5.9653	22.099	31.0856	15.788	33.0831
ENSMUSG00000010492	Uckl1os	OTTMUSG00000030649	lncRNA	-1.2721	0	179.16	430.24	216.522	259.504	93.4644	147.144	373.417	445.561	447.637	454.342
ENSMUSG00000108607	Gm44646	OTTMUSG00000058330	lncRNA	-1.2724	0.0099	9	21.77	7.4986	10.3802	2.2253	15.9075	25.4989	16.9062	20.4316	24.261
ENSMUSG00000085614	1700123M08Rik	OTTMUSG00000004564	lncRNA	-1.276	0	57.12	138.07	59.9888	55.3609	63.4223	49.711	146.194	141.249	140.235	124.613
ENSMUSG00000121135	Hmga2-ps1	NA	lncRNA	-1.2914	0	25.73	63.5	37.493	24.2204	13.3521	27.8381	75.3634	59.9898	61.2947	57.3441
ENSMUSG00000090582	Gm17024	OTTMUSG00000035477	lncRNA	-1.2933	0.0015	7.66	18.8	14.0599	6.9201	6.676	2.9827	23.2323	20.7238	15.788	15.4388
ENSMUSG00000102098	2310016D03Rik	OTTMUSG00000046055	lncRNA	-1.3054	0.0022	12.16	30.49	26.2451	8.6501	7.7887	5.9653	35.6984	44.1743	16.7167	25.3637
ENSMUSG00000105960	6330410L21Rik	OTTMUSG00000054097	lncRNA	-1.309	0.0013	10.27	25.09	9.3732	12.1102	6.676	12.9248	24.3656	26.1774	34.3622	15.4388
ENSMUSG00000110453	Gm32352	OTTMUSG00000061642	lncRNA	-1.3513	0.0014	10.57	26.03	7.4986	17.3003	5.5634	11.9306	16.9993	28.9042	30.6474	27.5693
ENSMUSG00000085201	Nr6a1os	OTTMUSG00000012469	lncRNA	-1.3524	0.0002	11.02	28.68	14.9972	6.9201	12.2394	9.9422	33.4319	32.7217	23.2177	25.3637
ENSMUSG00000121489	1810014B01Rik	NA	lncRNA	-1.3578	0	45.1	115.2	64.6754	48.4408	34.4928	32.8092	115.595	133.068	109.588	102.558
ENSMUSG00000107451	Gm44421	OTTMUSG00000057835	lncRNA	-1.3591	0.0001	21.4	54.84	31.869	22.4904	13.3521	17.8959	43.6314	77.9867	49.2215	48.5219
ENSMUSG00000110580	D830024N08Rik	OTTMUSG00000061577	lncRNA	-1.3685	0.0015	16.11	41.75	27.1824	17.3003	10.014	9.9422	28.8987	56.7176	30.6474	50.7275
ENSMUSG00000120121	ENSMUSG00000120121	NA	lncRNA	-1.3707	0.0051	4.44	12.48	5.6239	1.73	4.4507	5.9653	8.4996	11.4526	16.7167	13.2333
ENSMUSG00000085213	Gm13091	OTTMUSG00000010391	lncRNA	-1.3846	0.0016	8.69	23.73	5.6239	5.1901	10.014	13.9191	11.8995	25.0866	20.4316	37.4942
ENSMUSG00000099411	2310015D24Rik	OTTMUSG00000046042	lncRNA	-1.3865	0	59.31	154.24	76.8606	69.2012	34.4928	56.6705	154.693	185.968	143.95	132.333
ENSMUSG00000101655	2310040G24Rik	OTTMUSG00000046086	lncRNA	-1.3948	0	172.21	451.31	204.337	209.334	137.971	137.202	434.048	526.274	457.853	387.073
ENSMUSG00000119954	Gm35546	NA	lncRNA	-1.4221	0	22.31	59.86	30.9317	22.4904	18.9154	16.9017	56.0975	68.1702	62.2235	52.933
ENSMUSG00000089781	Gm15756	OTTMUSG00000025983	lncRNA	-1.4342	0.0021	12.99	36.04	23.4331	10.3802	2.2253	15.9075	28.8987	35.4485	39.0057	40.8025
ENSMUSG00000121204	ENSMUSG00000121204	NA	lncRNA	-1.4371	0	18.04	49.02	24.3704	17.3003	15.5774	14.9133	46.4646	57.8084	45.5067	46.3164
ENSMUSG00000087413	Gm11266	OTTMUSG00000000396	lncRNA	-1.4394	0.0001	15.78	44.03	30.9317	8.6501	15.5774	7.9538	58.3641	41.4475	39.9345	36.3915
ENSMUSG00000101335	Gm28229	OTTMUSG00000045598	lncRNA	-1.4443	0	17.92	48.63	26.2451	15.5703	18.9154	10.9364	58.3641	58.8991	40.8632	36.3915
ENSMUSG00000092569	Gm20544	OTTMUSG00000037600	lncRNA	-1.4496	0	48.87	134	51.5528	46.7108	44.5069	52.6936	118.995	139.613	126.304	151.08
ENSMUSG00000121134	ENSMUSG00000121134	NA	lncRNA	-1.459	0	11.58	30.92	13.1225	15.5703	6.676	10.9364	31.1653	35.9939	27.8612	28.6721
ENSMUSG00000121179	ENSMUSG00000121179	NA	lncRNA	-1.4673	0.0013	12.33	33.88	20.6211	13.8402	8.9014	5.9653	33.4319	39.2661	47.3641	15.4388
ENSMUSG00000112280	A830082N09Rik	OTTMUSG00000063949	lncRNA	-1.4692	0	36.28	102.53	69.362	17.3003	35.6055	22.867	106.529	131.432	99.3718	72.7829
ENSMUSG00000105731	Gm43063	OTTMUSG00000054931	lncRNA	-1.5014	0.0189	11.85	33.79	24.3704	8.6501	4.4507	9.9422	57.7975	43.6289	8.3584	25.3637
ENSMUSG00000097286	Gm26684	OTTMUSG00000070468	lncRNA	-1.5129	0.0021	5.42	16.62	13.1225	3.4601	1.1127	3.9769	12.4661	16.3609	16.7167	20.9527
ENSMUSG00000112375	Gm38560	OTTMUSG00000064807	lncRNA	-1.5193	0	41.08	118.33	46.8662	43.2507	24.4788	49.711	87.2628	125.433	139.306	121.305
ENSMUSG00000085965	2310016D23Rik	OTTMUSG00000002280	lncRNA	-1.5204	0.0006	8.21	24.69	16.8718	3.4601	5.5634	6.9595	26.0655	30.5403	22.289	19.8499
ENSMUSG00000114088	Gm47898	OTTMUSG00000067251	lncRNA	-1.5359	0.0001	9.33	27.65	14.9972	10.3802	0	11.9306	23.799	25.632	32.5048	28.6721
ENSMUSG00000100685	Gm28610	OTTMUSG00000049647	lncRNA	-1.5443	0	10.73	28.49	4.6866	19.0303	12.2394	6.9595	28.8987	32.7217	32.5048	19.8499
ENSMUSG00000116924	4933401D09Rik	OTTMUSG00000072011	lncRNA	-1.5631	0.0026	4.21	11.98	6.5613	5.1901	1.1127	3.9769	18.6992	12.5433	11.1445	5.5139
ENSMUSG00000091985	Gm17354	OTTMUSG00000042209	lncRNA	-1.6196	0	20.94	65.09	31.869	20.7604	12.2394	18.8902	60.064	62.1713	80.7976	57.3441
ENSMUSG00000074052	BC048644	OTTMUSG00000031065	lncRNA	-1.634	0.0025	9.05	28.42	3.7493	6.9201	15.5774	9.9422	13.0328	30.5403	26.0038	44.1109
ENSMUSG00000114419	5430414B19Rik	OTTMUSG00000069059	lncRNA	-1.6503	0.0012	4.59	14.36	3.7493	5.1901	4.4507	4.9711	11.3328	14.7248	14.8593	16.5416
ENSMUSG00000118107	Gm34455	OTTMUSG00000073288	lncRNA	-1.6519	0	12.68	39.84	15.9345	10.3802	14.4647	9.9422	54.3976	44.1743	28.79	31.9804
ENSMUSG00000085438	Oip5os1	OTTMUSG00000015950	lncRNA	-1.6526	0	2738.1	8609.06	4804.72	2548.33	1963.87	1635.49	8935.37	10287.7	9405.96	5807.19
ENSMUSG00000120414	Gm32261	NA	lncRNA	-1.6701	0	45.87	145.83	43.1169	51.9009	27.8168	60.6474	100.862	171.244	145.807	165.416
ENSMUSG00000101086	Gm28651	OTTMUSG00000047057	lncRNA	-1.6758	0	13.18	42.35	15.9345	13.8402	10.014	12.9248	42.4981	41.9929	35.2909	49.6247
ENSMUSG00000113019	Gm47467	OTTMUSG00000067482	lncRNA	-1.6764	0.0003	6.11	20.01	10.3106	3.4601	6.676	3.9769	20.9657	26.1774	18.5742	14.336
ENSMUSG00000111325	Gm47140	OTTMUSG00000062783	lncRNA	-1.7027	0.0003	5.86	19.32	8.4359	3.4601	5.5634	5.9653	25.4989	26.7227	7.4297	17.6443
ENSMUSG00000085665	Gm12059	OTTMUSG00000005272	lncRNA	-1.7181	0.0001	6.5	21	6.5613	6.9201	5.5634	6.9595	21.5324	25.0866	24.1464	13.2333
ENSMUSG00000116802	Gm5165	OTTMUSG00000072050	lncRNA	-1.7209	0	24.75	81.39	34.681	24.2204	31.1548	8.948	73.6634	91.0754	106.801	54.0358
ENSMUSG00000085348	Myhas	OTTMUSG00000005925	lncRNA	-1.7247	0	96.07	318.08	125.602	98.6117	74.549	85.5028	271.988	349.032	361.267	290.029
ENSMUSG00000100009	Gm7967	OTTMUSG00000048834	lncRNA	-1.725	0.0002	5.07	17.21	7.4986	3.4601	3.338	5.9653	19.8325	19.633	13.9306	15.4388
ENSMUSG00000085289	Gm15337	OTTMUSG00000020318	lncRNA	-1.733	0	16.71	56.4	18.7465	12.1102	11.1267	24.8555	69.6969	60.5352	50.1502	45.2136
ENSMUSG00000121015	ENSMUSG00000121015	NA	lncRNA	-1.757	0	62.28	208.33	50.6155	86.5015	43.3942	68.6011	288.987	158.7	195.957	189.677
ENSMUSG00000085022	Gm5860	OTTMUSG00000000385	lncRNA	-1.7973	0	13.27	46.48	20.6211	13.8402	6.676	11.9306	49.2978	49.0826	39.0057	48.5219
ENSMUSG00000090778	Gm3235	OTTMUSG00000036058	lncRNA	-1.8056	0	10.39	38	18.7465	5.1901	6.676	10.9364	43.6314	37.0846	31.5761	39.6998
ENSMUSG00000117919	Gm41717	OTTMUSG00000073660	lncRNA	-1.8097	0.0007	3.51	12.52	3.7493	1.73	5.5634	2.9827	13.0328	15.8155	10.2158	11.0277
ENSMUSG00000087168	Gm15983	OTTMUSG00000028612	lncRNA	-1.8403	0.0006	4.58	16.18	6.5613	5.1901	5.5634	0.9942	16.4326	17.4516	12.0732	18.7471
ENSMUSG00000097974	Gm10605	OTTMUSG00000043547	lncRNA	-1.8878	0	23.6	83.35	20.6211	41.5207	13.3521	18.8902	65.1638	91.6208	104.944	71.6801
ENSMUSG00000112734	Gm47644	OTTMUSG00000065174	lncRNA	-1.9155	0	24.17	92.81	46.8662	15.5703	13.3521	20.8786	128.061	101.983	40.8632	100.352
ENSMUSG00000112188	Gm47708	OTTMUSG00000063982	lncRNA	-1.9502	0.0001	7.1	26.39	5.6239	10.3802	4.4507	7.9538	16.9993	40.9021	22.289	25.3637
ENSMUSG00000087523	Gm12319	OTTMUSG00000006063	lncRNA	-1.9649	0	76.78	296.37	66.55	110.722	52.2956	77.5491	298.054	317.401	306.474	263.562
ENSMUSG00000118221	Gm50194	OTTMUSG00000074184	lncRNA	-2.0019	0	44.45	176.25	54.3648	64.0111	16.6901	42.7514	174.526	197.966	161.595	170.93
ENSMUSG00000116793	Gm34256	OTTMUSG00000071343	lncRNA	-2.0062	0.0004	3.96	15.47	6.5613	5.1901	1.1127	2.9827	26.0655	13.634	11.1445	11.0277
ENSMUSG00000111422	1700027J07Rik	OTTMUSG00000063505	lncRNA	-2.0331	0.003	3.73	15.67	7.4986	3.4601	0	3.9769	19.2658	17.4516	2.7861	23.1582
ENSMUSG00000116066	Gm49477	OTTMUSG00000071052	lncRNA	-2.0358	0	27.52	112.92	44.0542	31.1405	10.014	24.8555	100.296	137.977	108.659	104.763
ENSMUSG00000115124	Gm49201	OTTMUSG00000069975	lncRNA	-2.0404	0.0001	4.3	18.25	4.6866	3.4601	1.1127	7.9538	20.3991	16.9062	21.3603	14.336
ENSMUSG00000120178	ENSMUSG00000120178	NA	lncRNA	-2.0561	0	10.04	43.73	16.8718	6.9201	4.4507	11.9306	37.3984	49.0826	39.9345	48.5219
ENSMUSG00000116056	Gm4544	OTTMUSG00000071258	lncRNA	-2.0643	0	21.29	86.49	24.3704	29.4105	14.4647	16.9017	79.3298	94.893	95.657	76.0912
ENSMUSG00000055138	Gm4861	OTTMUSG00000052649	lncRNA	-2.0869	0	5.23	20.85	8.4359	10.3802	1.1127	0.9942	22.6657	14.7248	25.0751	20.9527
ENSMUSG00000112593	Gm48882	OTTMUSG00000063956	lncRNA	-2.1176	0.0001	6.07	26.34	4.6866	5.1901	4.4507	9.9422	32.2986	32.7217	26.0038	14.336
ENSMUSG00000091993	B930036N10Rik	OTTMUSG00000042477	lncRNA	-2.1598	0.0003	40.66	181.39	28.1197	39.7907	86.7884	7.9538	100.296	178.879	242.393	204.013
ENSMUSG00000085014	Gm13490	OTTMUSG00000012405	lncRNA	-2.1816	0.0003	3.43	16.53	4.6866	1.73	3.338	3.9769	15.866	15.2701	7.4297	27.5693
ENSMUSG00000099375	Gm28187	OTTMUSG00000048911	lncRNA	-2.1835	0.0012	2.21	10.8	5.6239	0	2.2253	0.9942	16.4326	13.0887	9.2871	4.4111
ENSMUSG00000117545	Gm30794	OTTMUSG00000072691	lncRNA	-2.2102	0	21.08	94.11	23.4331	32.8706	11.1267	16.9017	105.962	92.7115	92.8708	84.9134
ENSMUSG00000101304	Plet1os	OTTMUSG00000048528	lncRNA	-2.2216	0	13.82	64.77	22.4958	13.8402	10.014	8.948	74.7967	66.5341	65.9383	51.8303
ENSMUSG00000087014	Gm16364	OTTMUSG00000034131	lncRNA	-2.2611	0.0001	4.85	21.19	4.6866	10.3802	3.338	0.9942	14.7327	22.9052	25.0751	22.0554
ENSMUSG00000100826	Snhg14	OTTMUSG00000046294	lncRNA	-2.289	0	8.79	44.4	13.1225	5.1901	8.9014	7.9538	47.5979	46.9011	56.6512	26.4665
ENSMUSG00000120940	ENSMUSG00000120940	NA	lncRNA	-2.3564	0.0001	3.49	16.37	0.9373	6.9201	1.1127	4.9711	10.1996	19.633	15.788	19.8499
ENSMUSG00000101257	2310015K22Rik	OTTMUSG00000047897	lncRNA	-2.3628	0	16.98	83.54	17.8092	31.1405	10.014	8.948	61.764	96.5291	85.4412	90.4273
ENSMUSG00000113041	Gm48302	OTTMUSG00000067495	lncRNA	-2.3901	0.0003	2.72	14.48	2.812	1.73	3.338	2.9827	24.3656	11.4526	5.5722	16.5416
ENSMUSG00000120743	ENSMUSG00000120743	NA	lncRNA	-2.6477	0.0003	7.81	50.87	21.5585	1.73	0	7.9538	53.831	73.0785	44.578	31.9804
ENSMUSG00000087410	2310065F04Rik	OTTMUSG00000005923	lncRNA	-2.7823	0	154.59	1062.07	194.026	204.143	97.9151	122.289	927.026	1169.26	1150.67	1001.32
ENSMUSG00000087404	Gm11752	OTTMUSG00000004000	lncRNA	-2.8806	0	3.1	24.18	6.5613	1.73	1.1127	2.9827	15.866	35.9939	19.5029	25.3637
ENSMUSG00000113739	Gm48584	OTTMUSG00000066526	lncRNA	-3.2293	0	3.43	31.68	6.5613	5.1901	0	1.9884	23.2323	39.8114	42.7206	20.9527
ENSMUSG00000120402	ENSMUSG00000120402	NA	lncRNA	-3.6662	0	2.75	38.89	2.812	0	2.2253	5.9653	36.8317	39.2661	40.8632	38.597
ENSMUSG00000112739	Gm20597	OTTMUSG00000064651	lncRNA	-4.1852	0	1.98	26.48	0	6.9201	0	0.9942	24.3656	27.2681	22.289	31.9804
ENSMUSG00000042045	Sln	OTTMUSG00000063195	protein_coding	8.0427	0	3804.95	14.37	3738.05	3460.06	3832.04	4189.64	9.6329	23.9959	13.9306	9.9249
ENSMUSG00000019102	Aldh3a1	OTTMUSG00000005823	protein_coding	7.1851	0	804.79	5.6	576.455	1127.98	845.63	669.109	3.3999	3.2722	10.2158	5.5139
ENSMUSG00000031880	Rrad	OTTMUSG00000061963	protein_coding	6.1438	0	1593.66	22.59	1499.72	1617.58	1562.19	1695.14	18.6992	21.8145	22.289	27.5693
ENSMUSG00000020908	Myh3	OTTMUSG00000005920	protein_coding	5.9454	0	2357.04	38.3	1118.23	1491.29	4149.15	2669.48	45.3313	23.9959	40.8632	43.0081
ENSMUSG00000051985	Igfn1	OTTMUSG00000019636	protein_coding	5.5188	0	6396.77	139.62	4923.76	5591.46	6383.4	8688.48	112.762	135.25	91.0134	219.452
ENSMUSG00000026251	Chrnd	OTTMUSG00000048192	protein_coding	5.3595	0	1104.01	26.85	638.318	1018.99	1398.63	1360.09	22.6657	32.7217	34.3622	17.6443
ENSMUSG00000060716	Plekhh1	OTTMUSG00000065423	protein_coding	5.0706	0	811.25	24.21	608.323	735.263	975.813	925.618	23.799	17.4516	26.9325	28.6721
ENSMUSG00000055775	Myh8	OTTMUSG00000005922	protein_coding	4.8458	0	2013.97	70.11	970.131	1121.06	3701.86	2262.84	69.6969	58.8991	72.4392	79.3995
ENSMUSG00000024803	Ankrd1	OTTMUSG00000074041	protein_coding	4.7699	0	1380.84	50.67	1045.12	1477.45	1421.99	1578.82	61.1973	28.3588	61.2947	51.8303
ENSMUSG00000022952	Runx1	OTTMUSG00000049470	protein_coding	4.6956	0	3216.92	124.13	2403.3	2842.44	4344.98	3276.95	128.061	124.343	127.233	116.894
ENSMUSG00000032511	Scn5a	OTTMUSG00000031832	protein_coding	4.6307	0	426	16.99	298.069	385.797	654.251	365.873	21.5324	20.7238	15.788	9.9249
ENSMUSG00000026141	Col19a1	OTTMUSG00000021418	protein_coding	4.5513	0	720.31	30.8	516.466	776.783	907.94	680.046	27.7654	20.7238	42.7206	31.9804
ENSMUSG00000023067	Cdkn1a	OTTMUSG00000031654	protein_coding	4.5121	0	3621.01	158.81	2464.23	3717.83	4344.98	3956.99	147.327	130.887	166.239	190.78
ENSMUSG00000026459	Myog	OTTMUSG00000049677	protein_coding	4.5006	0	1345.35	59.46	768.606	1224.86	1799.19	1588.76	50.4311	59.9898	73.368	54.0358
ENSMUSG00000020598	Nrcam	OTTMUSG00000064995	protein_coding	4.3942	0	325.26	15.39	262.451	294.105	371.632	372.832	21.5324	14.1794	9.2871	16.5416
ENSMUSG00000001864	Aif1l	OTTMUSG00000012243	protein_coding	4.3904	0	2363.25	112.76	1542.84	2340.73	3098.79	2470.63	96.3291	106.891	95.657	152.183
ENSMUSG00000028654	Mycl	OTTMUSG00000008931	protein_coding	4.2259	0	210.08	11.33	104.043	181.653	334.914	219.722	13.5994	4.3629	13.0019	14.336
ENSMUSG00000027107	Chrna1	OTTMUSG00000013434	protein_coding	4.1354	0	2662.05	151.55	1573.77	2299.21	3704.08	3071.14	121.261	146.157	181.098	157.696
ENSMUSG00000029223	Uchl1	OTTMUSG00000042268	protein_coding	4.0433	0	424.3	25.63	246.516	325.246	597.505	527.93	31.1653	30.5403	17.6455	23.1582
ENSMUSG00000034361	Cpne2	OTTMUSG00000023458	protein_coding	3.8567	0	2022.08	139.64	1467.85	1984.34	2569.16	2066.98	117.295	146.702	134.663	159.902
ENSMUSG00000026414	Tnnt2	OTTMUSG00000049830	protein_coding	3.8508	0	235.53	16.39	207.149	202.413	277.055	255.514	14.166	13.0887	25.0751	13.2333
ENSMUSG00000022982	Sod1	OTTMUSG00000071842	protein_coding	3.8359	0	13586.9	951.53	15962.6	16002.8	9166.19	13216.2	813.131	982.742	900.847	1109.39
ENSMUSG00000033730	Egr3	OTTMUSG00000069006	protein_coding	3.8064	0	251.9	17.91	138.724	242.204	367.182	259.491	14.7327	23.9959	18.5742	14.336
ENSMUSG00000025789	St8sia2	OTTMUSG00000049840	protein_coding	3.7881	0	149.64	10.87	58.1141	124.562	254.802	161.064	4.5331	14.1794	14.8593	9.9249
ENSMUSG00000029490	Mfsd7a	OTTMUSG00000074647	protein_coding	3.7663	0	329.36	24.29	357.121	346.006	260.365	353.942	24.3656	19.633	22.289	30.8776
ENSMUSG00000036390	Gadd45a	OTTMUSG00000023157	protein_coding	3.7272	0	1920.02	145	1996.5	2046.63	1878.19	1758.77	105.395	167.971	164.381	142.257
ENSMUSG00000042734	Ttc9	OTTMUSG00000065704	protein_coding	3.7154	0	854.1	65.01	679.56	858.095	986.94	891.814	72.5301	54.5362	78.9402	54.0358
ENSMUSG00000058897	Col25a1	OTTMUSG00000022680	protein_coding	3.7135	0	66.13	5.06	78.7352	31.1405	107.929	46.7283	1.6999	7.6351	6.501	4.4111
ENSMUSG00000000794	Kcnn3	OTTMUSG00000027213	protein_coding	3.7041	0	1096.28	84.15	971.068	1010.34	1341.88	1061.83	88.9628	72.5331	83.5837	91.53
ENSMUSG00000061086	Myl4	OTTMUSG00000003179	protein_coding	3.6959	0	827.92	63.7	621.446	745.643	989.165	955.444	80.4631	63.262	60.366	50.7275
ENSMUSG00000076441	Ass1	OTTMUSG00000012079	protein_coding	3.5447	0	414.7	35.54	252.14	359.846	587.491	459.329	31.7319	38.1753	38.077	34.1859
ENSMUSG00000029161	Cgref1	OTTMUSG00000055053	protein_coding	3.5203	0	96.87	8.67	53.4275	84.7715	119.056	130.243	9.0663	4.3629	10.2158	11.0277
ENSMUSG00000023800	Tiam2	OTTMUSG00000069628	protein_coding	3.4166	0	563.47	52.78	480.847	442.888	755.504	574.659	58.3641	46.9011	52.9364	52.933
ENSMUSG00000048895	Cdk5r1	OTTMUSG00000000218	protein_coding	3.3951	0	56.02	5.1	44.0542	46.7108	56.7463	76.5549	7.933	5.4536	3.7148	3.3083
ENSMUSG00000075330	A930003A15Rik	OTTMUSG00000071461	protein_coding	3.3029	0	53.98	5.08	46.8662	53.6309	56.7463	58.6589	5.6664	8.7258	3.7148	2.2055
ENSMUSG00000036718	Micall2	OTTMUSG00000036853	protein_coding	3.2972	0	287.5	29.26	188.402	266.425	366.069	329.087	32.8652	26.1774	26.0038	31.9804
ENSMUSG00000001473	Tubb6	OTTMUSG00000074422	protein_coding	3.2765	0	1175.97	121.38	796.726	1124.52	1483.19	1299.44	141.66	103.619	106.801	133.435
ENSMUSG00000046179	E2f8	OTTMUSG00000029718	protein_coding	3.1969	0	56.73	5.97	31.869	46.7108	76.7743	71.5838	7.3663	7.6351	5.5722	3.3083
ENSMUSG00000052336	Cx3cr1	OTTMUSG00000062524	protein_coding	3.1633	0	69.07	7.36	60.9261	70.9312	67.873	76.5549	13.5994	6.5443	9.2871	0
ENSMUSG00000037139	Myom3	OTTMUSG00000009726	protein_coding	3.0987	0	4738.73	553.22	3365.93	4010.21	6202.03	5376.74	546.243	576.447	449.495	640.71
ENSMUSG00000023243	Kcnk5	OTTMUSG00000068724	protein_coding	3.0837	0	235.02	27.92	249.328	231.824	267.041	191.884	29.4654	17.4516	25.0751	39.6998
ENSMUSG00000074607	Tox2	OTTMUSG00000001185	protein_coding	3.0765	0	54.22	6.36	20.6211	48.4408	81.225	66.6127	8.4996	4.3629	9.2871	3.3083
ENSMUSG00000034457	Eda2r	OTTMUSG00000018046	protein_coding	2.9931	0	1962.16	246.52	1852.15	1858.05	2470.13	1668.3	191.525	241.595	344.551	208.424
ENSMUSG00000024558	Mapk4	OTTMUSG00000033283	protein_coding	2.9632	0	49.88	6.36	33.7437	44.9808	70.0983	50.7052	4.5331	8.7258	5.5722	6.6166
ENSMUSG00000052516	Robo2	OTTMUSG00000017043	protein_coding	2.9464	0	271.81	35.18	189.339	152.243	476.224	269.433	34.5651	42.5382	37.1483	26.4665
ENSMUSG00000050335	Lgals3	OTTMUSG00000032779	protein_coding	2.9399	0	378.38	49.25	306.505	354.656	367.182	485.179	57.2308	48.5372	42.7206	48.5219
ENSMUSG00000067071	Hes6	OTTMUSG00000020919	protein_coding	2.9384	0	236.92	31.1	143.411	247.394	309.323	247.561	27.1988	29.4495	26.9325	40.8025
ENSMUSG00000024593	Megf10	OTTMUSG00000024354	protein_coding	2.9327	0	372.95	48.79	285.884	287.185	579.702	339.029	53.2643	49.0826	52.0077	40.8025
ENSMUSG00000000386	Mx1	OTTMUSG00000016636	protein_coding	2.9089	0	31.4	3.7	28.1197	24.2204	34.4928	38.7745	6.2331	7.6351	0.9287	0
ENSMUSG00000009471	Myod1	OTTMUSG00000058657	protein_coding	2.9047	0	1291.71	172.48	807.036	1186.8	1815.88	1357.11	133.727	213.782	173.668	168.724
ENSMUSG00000034648	Lrrn1	OTTMUSG00000056425	protein_coding	2.8998	0	895.26	119.77	667.375	804.464	1237.29	871.93	135.994	130.887	132.805	79.3995
ENSMUSG00000027224	Duoxa1	OTTMUSG00000015567	protein_coding	2.897	0	44.25	6.09	22.4958	46.7108	60.0843	47.7225	9.0663	1.0907	6.501	7.7194
ENSMUSG00000021703	Serinc5	OTTMUSG00000068306	protein_coding	2.8636	0	1050.25	144.26	906.393	996.497	1284.02	1014.1	142.794	153.247	154.166	126.819
ENSMUSG00000062760	Shisal1	OTTMUSG00000045912	protein_coding	2.8583	0	70.31	9.8	58.1141	77.8513	75.6617	69.5953	7.3663	9.8165	12.0732	9.9249
ENSMUSG00000046157	Tmem229b	OTTMUSG00000037736	protein_coding	2.8421	0	459.68	64	315.878	435.967	534.082	552.786	66.2971	70.897	60.366	58.4469
ENSMUSG00000063821	Dusp29	OTTMUSG00000068933	protein_coding	2.839	0	737.62	103.11	714.241	941.136	613.082	682.034	108.795	92.7115	98.4431	112.483
ENSMUSG00000048852	Gm12185	OTTMUSG00000005523	protein_coding	2.8355	0	237.8	33.2	198.713	186.843	270.379	295.283	30.5987	50.7187	19.5029	31.9804
ENSMUSG00000038807	Rap1gap2	OTTMUSG00000006182	protein_coding	2.7934	0	704.21	101.49	511.779	674.712	866.771	763.56	117.862	102.528	80.7976	104.763
ENSMUSG00000044770	Scml4	OTTMUSG00000017273	protein_coding	2.7809	0	117.75	17.14	101.231	117.642	145.76	106.381	19.2658	14.1794	18.5742	16.5416
ENSMUSG00000039542	Ncam1	OTTMUSG00000052150	protein_coding	2.7131	0	1238.36	188.96	790.164	1012.07	1798.08	1353.13	167.726	173.97	232.177	181.957
ENSMUSG00000044033	Ccdc141	OTTMUSG00000013215	protein_coding	2.6964	0	468.32	72.23	366.494	387.527	614.195	505.063	78.7632	71.4424	65.9383	72.7829
ENSMUSG00000050541	Adra1b	OTTMUSG00000005462	protein_coding	2.6896	0	36.4	5.47	19.6838	31.1405	58.9716	35.7919	9.0663	5.4536	1.8574	5.5139
ENSMUSG00000040310	Alx4	OTTMUSG00000014563	protein_coding	2.6865	0	44.78	6.79	29.0571	20.7604	84.563	44.7399	12.4661	5.4536	3.7148	5.5139
ENSMUSG00000022533	Atp13a3	OTTMUSG00000028859	protein_coding	2.6826	0	4687.91	730.16	4474.79	4870.03	5337.49	4069.34	671.471	741.147	891.56	616.449
ENSMUSG00000032503	Arpp21	OTTMUSG00000034741	protein_coding	2.6614	0	661.53	104.42	636.443	569.18	783.321	657.179	115.595	113.981	96.5857	91.53
ENSMUSG00000037613	Tnfrsf23	OTTMUSG00000023925	protein_coding	2.6601	0	457.19	72.47	418.984	484.408	455.083	470.266	52.131	71.9878	86.3699	79.3995
ENSMUSG00000052776	Oas1a	OTTMUSG00000026831	protein_coding	2.6544	0	28.4	4.28	36.5556	29.4105	17.8027	29.8266	7.3663	3.8175	3.7148	2.2055
ENSMUSG00000024042	Sik1	OTTMUSG00000073186	protein_coding	2.6286	0	1856.99	300.28	1494.1	1707.54	2277.64	1948.67	332.052	282.498	253.537	333.037
ENSMUSG00000026458	Ppfia4	OTTMUSG00000049678	protein_coding	2.6212	0	115.13	18.68	79.6726	70.9312	174.69	135.214	23.799	15.8155	18.5742	16.5416
ENSMUSG00000006576	Slc4a3	OTTMUSG00000019426	protein_coding	2.6086	0	431.86	70.65	379.616	349.466	589.716	408.624	88.9628	74.1692	51.079	68.3718
ENSMUSG00000039126	Prune2	OTTMUSG00000068244	protein_coding	2.5842	0	1021.72	170.45	864.213	548.419	1604.47	1069.78	179.625	165.245	143.95	192.985
ENSMUSG00000001131	Timp1	OTTMUSG00000017184	protein_coding	2.5684	0	67.21	11.48	38.4303	70.9312	68.9856	90.4739	16.9993	3.2722	10.2158	15.4388
ENSMUSG00000026828	Galnt5	OTTMUSG00000012598	protein_coding	2.5502	0	135.89	23.5	96.5444	115.912	186.929	144.162	20.9657	17.9969	24.1464	30.8776
ENSMUSG00000041827	Oasl1	OTTMUSG00000014607	protein_coding	2.5403	0	38.3	6.67	29.9944	46.7108	36.7182	39.7688	3.3999	8.7258	4.6435	9.9249
ENSMUSG00000118671	Eppk1	NA	protein_coding	2.4975	0	157.05	27.96	106.855	69.2012	305.985	146.15	18.6992	29.9949	27.8612	35.2887
ENSMUSG00000024883	Rin1	OTTMUSG00000068339	protein_coding	2.46	0	118.35	21	93.7324	108.992	142.422	128.254	33.4319	23.9959	11.1445	15.4388
ENSMUSG00000050064	Zfp697	OTTMUSG00000054013	protein_coding	2.4539	0	151.15	27.81	168.718	147.053	144.647	144.162	27.7654	22.3598	26.9325	34.1859
ENSMUSG00000031778	Cx3cl1	OTTMUSG00000029903	protein_coding	2.4475	0	169.61	30.78	143.411	167.813	218.084	149.133	41.3648	27.2681	26.9325	27.5693
ENSMUSG00000014773	Dll1	OTTMUSG00000021037	protein_coding	2.4279	0	263.1	48.55	215.585	231.824	378.308	226.682	61.764	46.9011	43.6493	41.9053
ENSMUSG00000030353	Tead4	OTTMUSG00000022461	protein_coding	2.4155	0	337.98	62.83	278.385	295.835	384.984	392.716	75.3634	73.6239	48.2928	54.0358
ENSMUSG00000054871	Tmem158	OTTMUSG00000062842	protein_coding	2.3986	0	155.66	29.49	101.231	148.782	203.619	169.017	32.2986	27.2681	29.7187	28.6721
ENSMUSG00000045281	Gpr20	OTTMUSG00000029052	protein_coding	2.3842	0	23.19	4.36	7.4986	20.7604	45.6195	18.8902	6.2331	3.2722	4.6435	3.3083
ENSMUSG00000029769	Ccdc136	OTTMUSG00000023565	protein_coding	2.3817	0	280.73	53.34	281.197	237.014	291.52	313.179	67.997	58.8991	44.578	41.9053
ENSMUSG00000058163	Gm5431	OTTMUSG00000005524	protein_coding	2.3719	0	68.45	13.22	44.9916	64.0111	91.2391	73.5722	19.2658	8.7258	8.3584	16.5416
ENSMUSG00000021728	Emb	OTTMUSG00000015373	protein_coding	2.3668	0	291.22	56.71	298.069	276.805	293.745	296.277	53.2643	49.0826	59.4373	65.0635
ENSMUSG00000032118	Fez1	OTTMUSG00000034186	protein_coding	2.357	0	223.78	43.88	179.029	211.064	270.379	234.636	46.4646	34.9032	39.0057	55.1386
ENSMUSG00000023905	Tnfrsf12a	OTTMUSG00000072394	protein_coding	2.35	0	234.48	45.75	168.718	245.664	248.126	275.399	37.3984	53.4455	61.2947	30.8776
ENSMUSG00000028573	Fggy	OTTMUSG00000008049	protein_coding	2.3419	0	260.19	51.64	283.072	216.254	313.773	227.676	54.3976	42.5382	44.578	65.0635
ENSMUSG00000090053	Pakap	OTTMUSG00000007323	protein_coding	2.3246	0	136.77	27.36	133.1	112.452	180.253	121.295	27.1988	28.9042	21.3603	31.9804
ENSMUSG00000052572	Dlg2	OTTMUSG00000016974	protein_coding	2.3191	0	100.94	20.13	78.7352	76.1213	143.535	105.387	18.6992	26.1774	15.788	19.8499
ENSMUSG00000039232	Stx11	OTTMUSG00000065020	protein_coding	2.3117	0	60.28	12.26	42.1796	62.2811	78.9997	57.6647	9.6329	10.9072	18.5742	9.9249
ENSMUSG00000006958	Chrd	OTTMUSG00000021018	protein_coding	2.298	0	207.12	41.69	140.599	192.033	268.154	227.676	40.7982	56.7176	30.6474	38.597
ENSMUSG00000105096	Gbp10	OTTMUSG00000053860	protein_coding	2.298	0	63.53	12.93	90.9205	32.8706	75.6617	54.682	10.7662	16.9062	13.0019	11.0277
ENSMUSG00000037855	Zfp365	OTTMUSG00000027948	protein_coding	2.2887	0	47.98	9.78	28.1197	57.091	58.9716	47.7225	6.2331	11.998	12.0732	8.8222
ENSMUSG00000073491	Ifi213	OTTMUSG00000033987	protein_coding	2.2871	0	35.72	7.6	45.9289	20.7604	43.3942	32.8092	7.933	5.4536	9.2871	7.7194
ENSMUSG00000066392	Nrxn3	OTTMUSG00000035299	protein_coding	2.2598	0	35.37	7.44	16.8718	20.7604	78.9997	24.8555	6.2331	7.6351	9.2871	6.6166
ENSMUSG00000005958	Ephb3	OTTMUSG00000035120	protein_coding	2.2554	0	154.9	32.2	103.106	115.912	185.816	214.751	46.4646	28.3588	29.7187	24.261
ENSMUSG00000020649	Rrm2	OTTMUSG00000027512	protein_coding	2.2549	0	47.01	9.77	30.9317	53.6309	56.7463	46.7283	11.3328	8.7258	10.2158	8.8222
ENSMUSG00000027459	Fam110a	OTTMUSG00000015830	protein_coding	2.2541	0	95.43	20.01	57.1768	93.4216	125.732	105.387	21.5324	17.4516	22.289	18.7471
ENSMUSG00000027215	Cd82	OTTMUSG00000014545	protein_coding	2.2444	0	501.98	106.09	395.551	484.408	611.969	516	112.195	86.1672	117.946	108.072
ENSMUSG00000052837	Junb	OTTMUSG00000061397	protein_coding	2.2368	0	406.11	86.01	326.189	410.017	517.392	370.844	104.262	88.3486	68.7244	82.7079
ENSMUSG00000038451	Spsb2	OTTMUSG00000022963	protein_coding	2.2292	0	65.48	13.73	49.6782	57.091	84.563	70.5896	15.2993	17.4516	11.1445	11.0277
ENSMUSG00000040010	Slc7a5	OTTMUSG00000043045	protein_coding	2.2203	0	216.83	46.46	150.909	131.482	339.365	245.572	54.9643	44.1743	49.2215	37.4942
ENSMUSG00000042254	Cilp	OTTMUSG00000016695	protein_coding	2.2148	0	3469.15	747.46	2389.24	3389.13	3906.59	4191.63	617.639	789.684	882.273	700.26
ENSMUSG00000037318	Traf3ip3	OTTMUSG00000027078	protein_coding	2.2146	0	40.69	8.42	33.7437	36.3306	48.9576	43.7456	10.7662	10.9072	6.501	5.5139
ENSMUSG00000002266	Zim1	OTTMUSG00000027111	protein_coding	2.2114	0	350.59	75.72	385.24	261.235	516.28	239.607	74.7967	76.896	81.7263	69.4746
ENSMUSG00000031608	Galnt7	OTTMUSG00000031562	protein_coding	2.1946	0	300.25	65.57	299.944	311.405	318.224	271.422	73.6634	58.3537	64.0809	66.1663
ENSMUSG00000024052	Lpin2	OTTMUSG00000024753	protein_coding	2.1904	0	245.39	53.82	327.126	195.493	267.041	191.884	61.764	46.9011	54.7938	51.8303
ENSMUSG00000028082	Sh3d19	OTTMUSG00000044337	protein_coding	2.1892	0	2289.01	502.04	2356.43	2403.01	2252.05	2144.53	456.147	471.193	517.29	563.516
ENSMUSG00000029381	Shroom3	OTTMUSG00000036945	protein_coding	2.1799	0	124.96	27.88	103.106	119.372	149.098	128.254	30.032	15.2701	40.8632	25.3637
ENSMUSG00000000120	Ngfr	OTTMUSG00000001661	protein_coding	2.1714	0	256.21	56.43	117.165	192.033	371.632	344	96.3291	67.6249	35.2909	26.4665
ENSMUSG00000027602	Map1lc3a	OTTMUSG00000016007	protein_coding	2.1604	0	2201.73	492.42	1537.21	2306.13	2600.31	2363.26	502.611	493.007	468.998	505.069
ENSMUSG00000026628	Atf3	OTTMUSG00000021405	protein_coding	2.149	0	116.53	26.07	95.6071	83.0414	160.225	127.26	32.8652	28.3588	23.2177	19.8499
ENSMUSG00000010751	Tnfrsf22	OTTMUSG00000032941	protein_coding	2.1471	0	173.61	39.51	163.094	174.733	202.506	154.104	32.8652	32.7217	53.8651	38.597
ENSMUSG00000030789	Itgax	OTTMUSG00000058667	protein_coding	2.1389	0	45.82	10.43	33.7437	32.8706	50.0702	66.6127	13.5994	8.7258	8.3584	11.0277
ENSMUSG00000044244	Il20rb	OTTMUSG00000027484	protein_coding	2.1378	0	151.18	34.11	123.727	159.163	174.69	147.144	36.2651	35.4485	37.1483	27.5693
ENSMUSG00000024048	Myl12a	OTTMUSG00000033039	protein_coding	2.1373	0	6282.3	1428.01	5291.2	6542.97	7156.7	6138.31	1274.38	1516.11	1504.51	1417.06
ENSMUSG00000022203	Efs	OTTMUSG00000069606	protein_coding	2.1291	0	171.31	38.78	115.291	185.113	196.943	187.907	49.8645	36.5392	33.4335	35.2887
ENSMUSG00000027368	Dusp2	OTTMUSG00000016021	protein_coding	2.1232	0	25.3	5.9	11.2479	34.6006	34.4928	20.8786	3.3999	6.5443	3.7148	9.9249
ENSMUSG00000021765	Fst	OTTMUSG00000068005	protein_coding	2.1019	0	434.33	101.16	333.688	380.606	597.505	425.526	104.262	98.1651	109.588	92.6328
ENSMUSG00000020834	Dhrs13	OTTMUSG00000000077	protein_coding	2.0942	0	29.41	6.98	8.4359	38.0607	33.3802	37.7803	6.7997	5.4536	4.6435	11.0277
ENSMUSG00000002265	Peg3	OTTMUSG00000022283	protein_coding	2.0932	0	1869.77	438.32	1924.33	1193.72	2870.69	1490.33	417.048	447.197	457.853	431.184
ENSMUSG00000027520	Zdbf2	OTTMUSG00000002659	protein_coding	2.0928	0	215.32	50.51	189.339	179.923	307.097	184.925	49.2978	51.264	52.9364	48.5219
ENSMUSG00000020656	Grhl1	OTTMUSG00000066888	protein_coding	2.091	0	37.94	9.31	45.9289	27.6805	52.2956	25.8497	7.3663	5.999	13.9306	9.9249
ENSMUSG00000038859	Baiap2l1	OTTMUSG00000025584	protein_coding	2.0834	0	47.17	11.26	38.4303	38.0607	54.5209	57.6647	7.933	13.0887	13.0019	11.0277
ENSMUSG00000020844	Nxn	OTTMUSG00000006232	protein_coding	2.0747	0	848.28	200.85	642.067	948.056	975.813	827.19	258.389	187.059	202.458	155.491
ENSMUSG00000035692	Isg15	OTTMUSG00000074683	protein_coding	2.0686	0	38.78	9.48	46.8662	43.2507	22.2534	42.7514	7.933	7.6351	10.2158	12.1305
ENSMUSG00000031662	Snx20	OTTMUSG00000061527	protein_coding	2.068	0.0001	20.46	4.89	11.2479	19.0303	26.7041	24.8555	8.4996	1.0907	5.5722	4.4111
ENSMUSG00000002083	Bbc3	OTTMUSG00000022267	protein_coding	2.0675	0	57.98	14.12	58.1141	41.5207	84.563	47.7225	18.1325	5.4536	18.5742	14.336
ENSMUSG00000034765	Dusp5	OTTMUSG00000029765	protein_coding	2.0628	0	27.72	6.69	23.4331	24.2204	33.3802	29.8266	10.1996	3.2722	5.5722	7.7194
ENSMUSG00000026313	Hdac4	OTTMUSG00000048554	protein_coding	2.0546	0	3653.62	879.48	2841.97	3306.09	4573.08	3893.36	971.224	825.678	837.695	883.32
ENSMUSG00000038555	Reep2	NA	protein_coding	2.0538	0.0002	26.23	6.16	10.3106	29.4105	33.3802	31.815	7.933	6.5443	4.6435	5.5139
ENSMUSG00000015745	Plekho1	OTTMUSG00000022186	protein_coding	2.0487	0	429.58	103.73	363.682	401.367	484.012	469.271	114.462	100.347	103.087	97.0439
ENSMUSG00000025498	Irf7	OTTMUSG00000024538	protein_coding	2.0438	0	193.05	47.15	162.157	214.524	156.887	238.613	40.7982	44.7197	50.1502	52.933
ENSMUSG00000031508	Ankrd10	OTTMUSG00000060768	protein_coding	2.0412	0	771.96	187.38	883.897	667.791	887.912	648.231	239.69	183.787	172.74	153.285
ENSMUSG00000041372	B4galnt3	OTTMUSG00000023370	protein_coding	2.0281	0	33	7.78	29.9944	24.2204	48.9576	28.8324	9.6329	9.8165	8.3584	3.3083
ENSMUSG00000002055	Spag5	OTTMUSG00000000103	protein_coding	2.013	0	51.47	13.32	44.9916	46.7108	54.5209	59.6531	9.6329	9.8165	19.5029	14.336
ENSMUSG00000020799	Tekt1	OTTMUSG00000006103	protein_coding	2.0112	0.0001	23.28	5.56	26.2451	31.1405	8.9014	26.8439	8.4996	5.4536	2.7861	5.5139
ENSMUSG00000041548	Hspb8	OTTMUSG00000014696	protein_coding	2.0044	0	9108.13	2270.06	6729.99	9466.72	10501.4	9734.4	2119.24	2321.06	2509.37	2130.55
ENSMUSG00000042377	Fam83g	OTTMUSG00000005842	protein_coding	1.997	0	61.37	15.25	40.3049	57.091	83.4504	64.6242	15.866	17.4516	11.1445	16.5416
ENSMUSG00000031613	Hpgd	OTTMUSG00000060690	protein_coding	1.9956	0	184.06	46.37	272.761	188.573	144.647	130.243	44.7647	43.6289	40.8632	56.2413
ENSMUSG00000026418	Tnni1	OTTMUSG00000033121	protein_coding	1.9953	0	1458.43	365.52	1108.85	1124.52	2253.16	1347.17	455.58	435.199	252.609	318.701
ENSMUSG00000031762	Mt2	OTTMUSG00000061618	protein_coding	1.9849	0	238.16	60.4	151.846	269.885	308.21	222.705	36.8317	67.6249	56.6512	80.5023
ENSMUSG00000026443	Lrrn2	OTTMUSG00000029281	protein_coding	1.9794	0	62.74	15.93	47.8035	62.2811	81.225	59.6531	15.866	14.1794	20.4316	13.2333
ENSMUSG00000053886	Sh2d4a	OTTMUSG00000029939	protein_coding	1.9687	0	237.81	61.04	279.323	200.683	242.562	228.67	55.5309	58.8991	66.867	62.858
ENSMUSG00000021636	Marveld2	OTTMUSG00000067771	protein_coding	1.9583	0	31.9	7.91	24.3704	31.1405	42.2815	29.8266	9.6329	9.8165	5.5722	6.6166
ENSMUSG00000003283	Hck	OTTMUSG00000015777	protein_coding	1.9551	0	30.75	8.1	36.5556	25.9504	26.7041	33.8034	7.933	6.5443	10.2158	7.7194
ENSMUSG00000117098	Gm49909	OTTMUSG00000072609	protein_coding	1.9536	0	4902.27	1265.89	4067.99	5070.72	5624.56	4845.82	1057.35	1283.78	1372.63	1349.79
ENSMUSG00000030470	Csrp3	OTTMUSG00000058985	protein_coding	1.9498	0	1315.44	340.31	1005.75	1134.9	1496.54	1624.55	385.883	320.673	384.485	270.179
ENSMUSG00000057280	Musk	OTTMUSG00000007438	protein_coding	1.9421	0	1206.53	313.86	975.755	1095.11	1487.64	1267.63	283.887	354.485	355.695	261.357
ENSMUSG00000026548	Slamf9	OTTMUSG00000021429	protein_coding	1.9418	0	37.1	10.02	36.5556	39.7907	32.2675	39.7688	11.8995	3.2722	8.3584	16.5416
ENSMUSG00000041189	Chrnb1	OTTMUSG00000005993	protein_coding	1.9361	0	901.46	236.16	776.105	899.615	1049.25	880.878	201.725	201.784	266.539	274.59
ENSMUSG00000022364	Tbc1d31	OTTMUSG00000034888	protein_coding	1.9346	0	175.61	46.07	222.146	147.053	179.14	154.104	44.1981	45.8104	50.1502	44.1109
ENSMUSG00000040852	Plekhh2	OTTMUSG00000072816	protein_coding	1.9341	0	329.02	86.06	290.57	280.265	388.322	356.925	89.5294	87.2579	89.156	78.2968
ENSMUSG00000034685	Fam171a2	OTTMUSG00000002855	protein_coding	1.9329	0	85.01	21.77	66.55	88.2315	77.887	107.376	30.032	26.1774	17.6455	13.2333
ENSMUSG00000020644	Id2	OTTMUSG00000067091	protein_coding	1.9227	0	189.16	49.75	214.647	204.143	175.802	162.058	47.0313	55.6269	56.6512	39.6998
ENSMUSG00000000567	Sox9	OTTMUSG00000003313	protein_coding	1.9184	0	214.56	57.14	156.533	190.303	311.548	199.838	47.0313	47.9918	64.0809	69.4746
ENSMUSG00000032690	Oas2	OTTMUSG00000025348	protein_coding	1.9166	0	100.1	26.68	103.106	84.7715	119.056	93.4566	30.032	22.3598	27.8612	26.4665
ENSMUSG00000032122	Slc37a2	OTTMUSG00000033306	protein_coding	1.913	0.0002	61.16	16.72	51.5528	46.7108	76.7743	69.5953	14.166	5.4536	18.5742	28.6721
ENSMUSG00000028919	Arhgef19	OTTMUSG00000010201	protein_coding	1.9123	0	22.85	6.49	21.5585	25.9504	20.0281	23.8613	5.6664	2.1814	9.2871	8.8222
ENSMUSG00000021260	Hhipl1	OTTMUSG00000066416	protein_coding	1.912	0.0004	200.92	53.36	150.909	202.413	195.83	254.52	67.997	42.5382	51.079	51.8303
ENSMUSG00000034116	Vav1	OTTMUSG00000036994	protein_coding	1.8946	0	49.52	13.66	49.6782	39.7907	48.9576	59.6531	15.2993	10.3619	10.2158	18.7471
ENSMUSG00000041731	Pgm5	OTTMUSG00000028323	protein_coding	1.8924	0	946.72	255.04	819.221	880.585	1122.69	964.393	236.856	263.955	276.755	242.61
ENSMUSG00000025225	Nfkb2	OTTMUSG00000074221	protein_coding	1.8871	0	543.01	146.93	375.867	602.05	607.519	586.589	155.827	115.617	171.811	144.463
ENSMUSG00000020926	Adam11	OTTMUSG00000002992	protein_coding	1.877	0	37.41	9.79	39.3676	36.3306	50.0702	23.8613	15.2993	9.8165	7.4297	6.6166
ENSMUSG00000018500	Adora2b	OTTMUSG00000005854	protein_coding	1.8622	0	30.21	8.13	34.681	34.6006	26.7041	24.8555	8.4996	9.8165	6.501	7.7194
ENSMUSG00000008136	Fhl2	OTTMUSG00000046311	protein_coding	1.8618	0	63.7	16.98	64.6754	67.4712	68.9856	53.6878	20.9657	20.7238	13.0019	13.2333
ENSMUSG00000070822	Zscan18	OTTMUSG00000060748	protein_coding	1.8549	0	36.4	10.04	24.3704	36.3306	41.1689	43.7456	14.7327	5.4536	11.1445	8.8222
ENSMUSG00000028059	Arhgef2	OTTMUSG00000042225	protein_coding	1.8498	0	1441.42	399.65	1242.89	1375.37	1622.28	1525.13	497.512	358.303	373.341	369.428
ENSMUSG00000020190	Mknk2	OTTMUSG00000054816	protein_coding	1.8496	0	6700.33	1858.95	5424.3	6828.43	7557.27	6991.35	2017.81	1853.14	1784.98	1779.87
ENSMUSG00000047407	Tgif1	OTTMUSG00000031400	protein_coding	1.8373	0	211.6	59.3	245.579	183.383	260.365	157.087	69.1303	45.265	74.2967	48.5219
ENSMUSG00000024598	Fbn2	OTTMUSG00000073480	protein_coding	1.8352	0	42.55	11.73	25.3078	36.3306	57.8589	50.7052	15.2993	10.9072	13.0019	7.7194
ENSMUSG00000045136	Tubb2b	OTTMUSG00000067474	protein_coding	1.8336	0	94.58	26.36	74.0486	89.9615	107.929	106.381	26.0655	28.3588	27.8612	23.1582
ENSMUSG00000037568	Vash2	OTTMUSG00000051246	protein_coding	1.8316	0	56.89	15.97	45.9289	53.6309	72.3237	55.6763	22.099	9.8165	17.6455	14.336
ENSMUSG00000064147	Rab44	OTTMUSG00000031657	protein_coding	1.8279	0.0001	31.55	8.81	16.8718	19.0303	54.5209	35.7919	10.7662	8.7258	10.2158	5.5139
ENSMUSG00000029452	Tmem116	OTTMUSG00000023447	protein_coding	1.8251	0	27.97	8.19	29.9944	13.8402	32.2675	35.7919	9.6329	7.0897	2.7861	13.2333
ENSMUSG00000032380	Dapk2	OTTMUSG00000029452	protein_coding	1.8149	0	956.17	272	902.643	942.866	1108.22	870.936	240.256	262.864	286.042	298.851
ENSMUSG00000087006	Gm13889	OTTMUSG00000014994	protein_coding	1.811	0	120.13	33.71	96.5444	138.402	140.197	105.387	45.3313	31.631	32.5048	25.3637
ENSMUSG00000023947	Nfkbie	OTTMUSG00000072141	protein_coding	1.8027	0	55.88	15.92	47.8035	44.9808	70.0983	60.6474	18.6992	16.3609	12.0732	16.5416
ENSMUSG00000022548	Apod	OTTMUSG00000025876	protein_coding	1.8014	0	2752.78	790.06	2978.82	2932.4	2601.43	2498.47	766.666	740.601	712.319	940.664
ENSMUSG00000040511	Pvr	OTTMUSG00000031524	protein_coding	1.799	0	438.09	125.81	388.99	415.207	538.533	409.618	118.995	140.158	121.661	122.408
ENSMUSG00000039377	Hlx	OTTMUSG00000037282	protein_coding	1.7984	0	348.18	100.23	277.448	287.185	419.477	408.624	99.1623	95.9837	114.231	91.53
ENSMUSG00000058145	Adamts17	OTTMUSG00000024145	protein_coding	1.7956	0.0034	20.16	5.46	12.1852	17.3003	32.2675	18.8902	13.5994	4.3629	2.7861	1.1028
ENSMUSG00000038179	Slamf7	OTTMUSG00000050083	protein_coding	1.7804	0	40.86	12.11	36.5556	31.1405	40.0562	55.6763	12.4661	10.9072	7.4297	17.6443
ENSMUSG00000002603	Tgfb1	OTTMUSG00000036027	protein_coding	1.7775	0	592.72	172.69	362.745	598.59	716.561	692.971	197.758	159.791	175.526	157.696
ENSMUSG00000001248	Gramd1a	OTTMUSG00000045673	protein_coding	1.7774	0	786.55	229.18	716.116	813.114	853.419	763.56	269.721	224.689	188.528	233.788
ENSMUSG00000016757	Ttll12	OTTMUSG00000023619	protein_coding	1.7743	0	259.95	76.41	162.157	237.014	311.548	329.087	75.3634	63.8073	82.655	83.8106
ENSMUSG00000002020	Ltbp2	OTTMUSG00000036546	protein_coding	1.7742	0	58.41	17.36	37.493	43.2507	91.2391	61.6416	20.9657	8.7258	23.2177	16.5416
ENSMUSG00000006221	Hspb7	OTTMUSG00000010297	protein_coding	1.774	0	9324.8	2726.49	6672.81	9181.27	10598.2	10846.9	2524.39	2842.97	2904.07	2634.52
ENSMUSG00000085795	Zfp703	OTTMUSG00000060973	protein_coding	1.7724	0	1449.98	424.6	1098.54	1342.5	1796.96	1561.92	391.55	425.928	436.493	444.417
ENSMUSG00000027322	Siglec1	OTTMUSG00000015684	protein_coding	1.7663	0	187.9	55.55	110.604	122.832	225.872	292.3	62.3306	44.1743	41.7919	73.8857
ENSMUSG00000027514	Zbp1	OTTMUSG00000016683	protein_coding	1.7599	0	43.28	13.14	38.4303	36.3306	36.7182	61.6416	9.0663	14.1794	8.3584	20.9527
ENSMUSG00000039747	Orai2	OTTMUSG00000054379	protein_coding	1.7541	0	51.69	14.9	33.7437	62.2811	50.0702	60.6474	16.9993	16.3609	13.0019	13.2333
ENSMUSG00000046805	Mpeg1	OTTMUSG00000073767	protein_coding	1.7534	0	317	94.2	255.889	278.535	315.999	417.572	83.863	99.2559	84.5125	109.174
ENSMUSG00000028859	Csf3r	OTTMUSG00000009297	protein_coding	1.7495	0.0014	17.61	5.18	13.1225	20.7604	16.6901	19.8844	4.5331	5.4536	7.4297	3.3083
ENSMUSG00000033777	Tlr13	OTTMUSG00000018275	protein_coding	1.7396	0.0003	27.81	8.55	13.1225	24.2204	31.1548	42.7514	7.933	6.5443	6.501	13.2333
ENSMUSG00000040146	Rgl3	OTTMUSG00000062324	protein_coding	1.7388	0	29.66	9.42	21.5585	24.2204	40.0562	32.8092	5.6664	6.5443	11.1445	14.336
ENSMUSG00000023341	Mx2	OTTMUSG00000047542	protein_coding	1.7382	0	25.9	7.71	33.7437	17.3003	26.7041	25.8497	7.3663	10.3619	6.501	6.6166
ENSMUSG00000024087	Cyp1b1	OTTMUSG00000072672	protein_coding	1.7314	0.0001	58.44	18.03	60.9261	48.4408	75.6617	48.7167	16.9993	8.7258	23.2177	23.1582
ENSMUSG00000024846	Cst6	OTTMUSG00000074269	protein_coding	1.7309	0	218.77	65.27	191.214	269.885	162.45	251.537	66.8637	76.3507	59.4373	58.4469
ENSMUSG00000003752	Itpkc	OTTMUSG00000023456	protein_coding	1.7285	0	178.2	53.68	173.405	159.163	228.098	152.115	59.4974	49.6279	60.366	45.2136
ENSMUSG00000022148	Fyb	OTTMUSG00000034885	protein_coding	1.7196	0	120.39	36.6	98.4191	110.722	140.197	132.231	37.965	34.9032	37.1483	36.3915
ENSMUSG00000000682	Cd52	OTTMUSG00000010233	protein_coding	1.7155	0	46.44	13.83	33.7437	43.2507	41.1689	67.6069	15.866	17.4516	12.0732	9.9249
ENSMUSG00000028381	Ugcg	OTTMUSG00000007645	protein_coding	1.6987	0	599.89	184.64	613.947	576.1	705.434	504.069	181.325	201.238	207.102	148.874
ENSMUSG00000052631	Sh2d6	OTTMUSG00000034307	protein_coding	1.6932	0.0006	31.45	9.66	43.1169	31.1405	26.7041	24.8555	13.0328	7.0897	13.0019	5.5139
ENSMUSG00000031111	Igsf1	OTTMUSG00000017798	protein_coding	1.6928	0	36.3	11.23	35.6183	24.2204	54.5209	30.8208	15.866	8.7258	9.2871	11.0277
ENSMUSG00000000686	Abhd15	OTTMUSG00000008183	protein_coding	1.6837	0	55.54	17.29	54.3648	53.6309	54.5209	59.6531	16.9993	18.5423	14.8593	18.7471
ENSMUSG00000058385	H2bc8	OTTMUSG00000000556	protein_coding	1.68	0.0013	24.75	7.35	18.7465	27.6805	26.7041	25.8497	7.933	11.998	8.3584	1.1028
ENSMUSG00000031264	Btk	OTTMUSG00000019307	protein_coding	1.6745	0.0001	29.59	8.92	13.1225	38.0607	33.3802	33.8034	14.166	6.5443	8.3584	6.6166
ENSMUSG00000033684	Qsox1	OTTMUSG00000025411	protein_coding	1.673	0	567.47	177.99	386.178	480.948	727.687	675.075	196.625	161.972	185.742	167.621
ENSMUSG00000031934	Panx1	OTTMUSG00000035453	protein_coding	1.6723	0	132.04	41.95	124.664	128.022	150.211	125.272	36.2651	35.9939	49.2215	46.3164
ENSMUSG00000089809	Rasgef1b	OTTMUSG00000035958	protein_coding	1.6693	0.0002	32.24	10.3	30.9317	46.7108	24.4788	26.8439	10.7662	4.3629	13.9306	12.1305
ENSMUSG00000039137	Whrn	OTTMUSG00000000249	protein_coding	1.6649	0	77.93	24.6	54.3648	84.7715	80.1124	92.4624	19.8325	28.3588	20.4316	29.7748
ENSMUSG00000021097	Clmn	OTTMUSG00000066213	protein_coding	1.6644	0	588.19	185.85	444.292	411.747	937.982	558.751	180.192	177.243	176.455	209.527
ENSMUSG00000037606	Osbpl5	OTTMUSG00000029818	protein_coding	1.6625	0	700.91	221.39	545.523	671.251	813.363	773.502	245.923	201.238	214.532	223.863
ENSMUSG00000022504	Ciita	OTTMUSG00000071197	protein_coding	1.6624	0.0001	97.92	30.93	45.9289	83.0414	123.507	139.191	40.2316	27.8135	14.8593	40.8025
ENSMUSG00000031506	Ptpn7	OTTMUSG00000049797	protein_coding	1.654	0.0006	19.63	6.1	17.8092	17.3003	15.5774	27.8381	6.7997	7.6351	5.5722	4.4111
ENSMUSG00000028063	Lmna	OTTMUSG00000030317	protein_coding	1.6456	0	2326.61	743.22	1755.61	2321.7	2722.71	2506.43	886.228	720.968	656.597	709.082
ENSMUSG00000028664	Ephb2	OTTMUSG00000009767	protein_coding	1.6442	0	112.37	36.65	69.362	95.1516	145.76	139.191	35.6984	23.9959	30.6474	56.2413
ENSMUSG00000040061	Plcb2	OTTMUSG00000015372	protein_coding	1.6437	0.0014	25.92	8.43	19.6838	8.6501	44.5069	30.8208	10.1996	7.0897	6.501	9.9249
ENSMUSG00000005667	Mthfd2	OTTMUSG00000023127	protein_coding	1.642	0	68.89	21.77	46.8662	36.3306	97.9151	94.4508	24.3656	29.9949	19.5029	13.2333
ENSMUSG00000031530	Dusp4	OTTMUSG00000016984	protein_coding	1.6409	0	121.57	38.74	128.413	103.802	135.746	118.312	32.8652	50.1733	39.9345	31.9804
ENSMUSG00000027864	Ptgfrn	OTTMUSG00000007094	protein_coding	1.6404	0	1501.66	481.94	1135.1	1600.28	1608.92	1662.33	464.646	393.751	548.867	520.508
ENSMUSG00000020901	Pik3r5	OTTMUSG00000005944	protein_coding	1.6366	0	55.75	17.45	29.0571	60.551	66.7603	66.6127	27.1988	16.3609	13.0019	13.2333
ENSMUSG00000060586	H2-Eb1	OTTMUSG00000037123	protein_coding	1.6337	0	842.35	271.5	620.509	719.692	784.433	1244.76	283.887	291.223	204.316	306.57
ENSMUSG00000037946	Fgd3	OTTMUSG00000020966	protein_coding	1.6306	0	69.1	22.43	60.9261	39.7907	100.141	75.5606	29.4654	19.0877	15.788	25.3637
ENSMUSG00000002043	Trappc6a	OTTMUSG00000022255	protein_coding	1.6262	0	40.27	12.45	29.9944	62.2811	30.0421	38.7745	15.866	13.634	9.2871	11.0277
ENSMUSG00000037295	Ldlrap1	OTTMUSG00000011121	protein_coding	1.6248	0	478.53	154.87	391.802	525.929	487.35	509.04	160.926	162.518	150.451	145.566
ENSMUSG00000042485	Mustn1	OTTMUSG00000068962	protein_coding	1.6229	0	1382.8	448.77	1053.55	1454.95	1562.19	1460.51	393.816	491.916	484.786	424.567
ENSMUSG00000118667	Ahnak2	NA	protein_coding	1.6214	0	822.73	267.65	527.714	807.924	1061.49	893.803	251.589	245.958	278.613	294.44
ENSMUSG00000051146	Camk2n2	OTTMUSG00000028771	protein_coding	1.6196	0.0015	31.8	10.17	16.8718	19.0303	54.5209	36.7861	10.1996	14.1794	13.0019	3.3083
ENSMUSG00000037126	Psd	OTTMUSG00000067915	protein_coding	1.613	0.0031	26.28	8.32	18.7465	8.6501	38.9435	38.7745	11.8995	14.1794	2.7861	4.4111
ENSMUSG00000069274	H4c6	OTTMUSG00000000573	protein_coding	1.6047	0.0005	26.62	8.55	12.1852	34.6006	18.9154	40.763	8.4996	9.8165	9.2871	6.6166
ENSMUSG00000038578	Susd1	OTTMUSG00000007332	protein_coding	1.6017	0.0001	26.93	8.77	22.4958	13.8402	35.6055	35.7919	14.166	7.6351	5.5722	7.7194
ENSMUSG00000015947	Fcgr1	OTTMUSG00000053089	protein_coding	1.6008	0.0102	24.61	8.16	22.4958	24.2204	18.9154	32.8092	11.3328	5.4536	3.7148	12.1305
ENSMUSG00000044734	Serpinb1a	OTTMUSG00000000694	protein_coding	1.5956	0	147.09	48.77	112.479	136.672	179.14	160.069	55.5309	40.3568	47.3641	51.8303
ENSMUSG00000022949	Clic6	OTTMUSG00000028529	protein_coding	1.5917	0.0004	25.04	8.14	13.1225	25.9504	32.2675	28.8324	14.7327	4.3629	4.6435	8.8222
ENSMUSG00000020737	Jpt1	OTTMUSG00000003443	protein_coding	1.5854	0	397.16	132.34	311.192	392.717	428.379	456.347	143.927	121.616	128.162	135.641
ENSMUSG00000018983	E2f2	OTTMUSG00000009869	protein_coding	1.5835	0	123.41	41.68	88.1085	112.452	156.887	136.208	44.1981	27.2681	39.0057	56.2413
ENSMUSG00000025151	Maged1	OTTMUSG00000018127	protein_coding	1.5824	0	931.57	310.96	668.312	873.665	1139.38	1044.92	342.818	290.132	312.046	298.851
ENSMUSG00000033039	Micall1	OTTMUSG00000070772	protein_coding	1.5793	0	864.33	288.93	846.404	768.133	947.996	894.797	325.819	304.312	273.04	252.535
ENSMUSG00000021913	Ogdhl	OTTMUSG00000069863	protein_coding	1.5768	0.0007	25.91	8.6	37.493	10.3802	28.9295	26.8439	15.866	7.0897	3.7148	7.7194
ENSMUSG00000031129	Slc9a9	OTTMUSG00000032832	protein_coding	1.575	0	231.55	77.86	166.844	209.334	291.52	258.497	71.3969	77.9867	82.655	79.3995
ENSMUSG00000027338	Prnd	OTTMUSG00000014845	protein_coding	1.5725	0	69.33	23.15	53.4275	89.9615	53.4082	80.5317	20.3991	21.8145	37.1483	13.2333
ENSMUSG00000035299	Mid1	OTTMUSG00000019599	protein_coding	1.5627	0	235.69	80.12	223.083	186.843	270.379	262.474	84.9963	77.4414	68.7244	89.3245
ENSMUSG00000022105	Rb1	OTTMUSG00000036132	protein_coding	1.5611	0	1153.9	391.13	1328.19	1164.31	1199.46	923.63	346.785	405.204	418.847	393.689
ENSMUSG00000028195	Ccn1	OTTMUSG00000055191	protein_coding	1.5594	0	790.34	268.49	563.332	638.381	1130.47	829.179	215.891	292.314	264.682	301.057
ENSMUSG00000045777	Ifitm10	OTTMUSG00000018785	protein_coding	1.5591	0.0001	32.54	11.27	27.1824	32.8706	42.2815	27.8381	9.6329	10.3619	7.4297	17.6443
ENSMUSG00000078942	Naip6	OTTMUSG00000028714	protein_coding	1.5587	0.0008	27.83	9.78	21.5585	8.6501	52.2956	28.8324	11.3328	5.4536	10.2158	12.1305
ENSMUSG00000002804	Nudt14	OTTMUSG00000066120	protein_coding	1.5567	0	61.01	20.6	55.3021	43.2507	77.887	67.6069	26.0655	21.8145	15.788	18.7471
ENSMUSG00000020914	Top2a	OTTMUSG00000006446	protein_coding	1.551	0.0006	38.59	12.83	21.5585	38.0607	40.0562	54.682	23.799	10.9072	5.5722	11.0277
ENSMUSG00000049866	Arl4c	OTTMUSG00000028785	protein_coding	1.5507	0	68.81	23.31	69.362	64.0111	62.3096	79.5375	27.1988	21.8145	28.79	15.4388
ENSMUSG00000074480	Mex3a	OTTMUSG00000037635	protein_coding	1.5497	0.0006	30.5	10.26	14.0599	29.4105	46.7322	31.815	9.6329	12.5433	11.1445	7.7194
ENSMUSG00000026211	Obsl1	OTTMUSG00000016912	protein_coding	1.5487	0	1353.16	462.13	938.262	1159.12	1798.08	1517.18	550.776	478.282	393.772	425.67
ENSMUSG00000025492	Ifitm3	OTTMUSG00000037675	protein_coding	1.548	0	1482.89	507.26	1011.37	1698.89	1653.43	1567.88	434.048	497.915	560.011	537.05
ENSMUSG00000035439	Haus8	OTTMUSG00000031956	protein_coding	1.5476	0	50.97	17.85	44.9916	48.4408	56.7463	53.6878	11.8995	18.5423	16.7167	24.261
ENSMUSG00000003812	Dnase2a	OTTMUSG00000022266	protein_coding	1.5389	0	171.17	59.45	134.037	160.893	186.929	202.821	61.764	43.6289	58.5086	73.8857
ENSMUSG00000026475	Rgs16	OTTMUSG00000020889	protein_coding	1.5389	0.0001	33.97	11.62	30.9317	44.9808	31.1548	28.8324	13.5994	9.2712	9.2871	14.336
ENSMUSG00000022463	Srebf2	OTTMUSG00000070924	protein_coding	1.5383	0	966.91	332.95	697.369	870.205	1152.73	1147.33	354.151	313.583	334.335	329.729
ENSMUSG00000024043	Arhgap28	OTTMUSG00000035732	protein_coding	1.5379	0	89.25	30.62	86.2338	86.5015	105.704	78.5433	31.7319	31.0856	28.79	30.8776
ENSMUSG00000029561	Oasl2	OTTMUSG00000014606	protein_coding	1.5378	0	221.47	77.12	241.83	224.904	201.394	217.734	71.3969	69.8063	54.7938	112.483
ENSMUSG00000026979	Psd4	OTTMUSG00000011956	protein_coding	1.5362	0.0001	38.05	13.54	18.7465	36.3306	34.4928	62.6358	11.3328	9.8165	12.0732	20.9527
ENSMUSG00000032089	Il10ra	OTTMUSG00000042168	protein_coding	1.5338	0	81.93	28.22	77.7979	64.0111	93.4644	92.4624	32.2986	30.5403	21.3603	28.6721
ENSMUSG00000071715	Ncf4	OTTMUSG00000028142	protein_coding	1.5318	0.0007	17.47	5.62	12.1852	19.0303	17.8027	20.8786	10.7662	5.4536	1.8574	4.4111
ENSMUSG00000005686	Ampd3	OTTMUSG00000023504	protein_coding	1.5296	0	877.43	304.16	895.145	785.433	941.32	887.838	275.388	313.583	281.399	346.27
ENSMUSG00000092367	Gm20479	OTTMUSG00000037028	protein_coding	1.5287	0.0004	17.31	5.82	10.3106	20.7604	22.2534	15.9075	5.6664	6.5443	5.5722	5.5139
ENSMUSG00000037621	Atoh8	OTTMUSG00000057917	protein_coding	1.5268	0	231.5	80.21	172.468	230.094	284.844	238.613	90.096	77.4414	70.5818	82.7079
ENSMUSG00000079017	Ifi27l2a	OTTMUSG00000021961	protein_coding	1.5267	0	152.97	53.13	217.459	148.782	84.563	161.064	56.6642	55.6269	41.7919	58.4469
ENSMUSG00000058672	Tubb2a	OTTMUSG00000067469	protein_coding	1.525	0	324.06	112.52	254.015	359.846	292.633	389.734	112.195	106.891	120.732	110.277
ENSMUSG00000027035	Cers6	OTTMUSG00000012972	protein_coding	1.5212	0	282.72	99.29	243.704	211.064	420.59	255.514	92.3626	75.8053	102.158	126.819
ENSMUSG00000033256	Shf	OTTMUSG00000015613	protein_coding	1.518	0.0001	45.2	15.5	21.5585	55.3609	51.1829	52.6936	16.9993	16.9062	14.8593	13.2333
ENSMUSG00000029217	Tec	OTTMUSG00000025011	protein_coding	1.5154	0	136.57	47.79	160.282	129.752	119.056	137.202	47.0313	48.5372	54.7938	40.8025
ENSMUSG00000020865	Abcc3	OTTMUSG00000001891	protein_coding	1.5139	0.001	28.55	10.24	16.8718	15.5703	48.9576	32.8092	11.8995	6.5443	9.2871	13.2333
ENSMUSG00000116594	Gm49601	OTTMUSG00000071423	protein_coding	1.5115	0	80.4	28.11	60.9261	69.2012	99.0278	92.4624	32.8652	26.1774	26.9325	26.4665
ENSMUSG00000006403	Adamts4	OTTMUSG00000021528	protein_coding	1.5111	0.0009	16.37	5.48	15.9345	17.3003	13.3521	18.8902	10.1996	4.3629	1.8574	5.5139
ENSMUSG00000025473	Adam8	OTTMUSG00000021266	protein_coding	1.5034	0.0002	45.29	15.79	44.9916	38.0607	34.4928	63.63	24.9322	13.0887	13.0019	12.1305
ENSMUSG00000028840	Zfp593	OTTMUSG00000010564	protein_coding	1.4962	0	107.71	38.02	83.4219	133.212	106.817	107.376	35.6984	40.3568	29.7187	46.3164
ENSMUSG00000026796	Niban2	OTTMUSG00000012546	protein_coding	1.4955	0	641.35	227.62	546.46	650.491	685.406	683.029	243.656	202.329	216.389	248.124
ENSMUSG00000002233	Rhoc	OTTMUSG00000022218	protein_coding	1.4937	0	643.41	227.8	503.343	735.263	633.11	701.919	256.689	226.325	221.961	206.218
ENSMUSG00000025650	Col7a1	OTTMUSG00000021336	protein_coding	1.4901	0.0009	89.64	31.35	116.228	70.9312	87.9011	83.5144	61.764	37.63	8.3584	17.6443
ENSMUSG00000051506	Wdfy4	OTTMUSG00000027929	protein_coding	1.488	0	168.85	60.37	110.604	126.292	224.76	213.757	67.997	54.5362	53.8651	65.0635
ENSMUSG00000015027	Galns	OTTMUSG00000061858	protein_coding	1.482	0	58.31	21.36	36.5556	64.0111	60.0843	72.578	21.5324	11.998	23.2177	28.6721
ENSMUSG00000021091	Serpina3n	OTTMUSG00000016315	protein_coding	1.4812	0	138.57	49.65	108.73	157.433	156.887	131.237	39.6649	57.8084	37.1483	63.9607
ENSMUSG00000001666	Ddt	OTTMUSG00000037564	protein_coding	1.4753	0	203.54	73.35	181.841	264.695	184.703	182.936	71.3969	62.1713	65.0096	94.8384
ENSMUSG00000035711	Dok3	OTTMUSG00000068265	protein_coding	1.4751	0.0003	23.51	8.67	23.4331	19.0303	26.7041	24.8555	10.7662	5.4536	7.4297	11.0277
ENSMUSG00000068699	Flnc	OTTMUSG00000022425	protein_coding	1.4726	0	20684.2	7453.14	13756.2	15444	27841.3	25695.6	7847.42	7717.42	6725.71	7522
ENSMUSG00000040111	Gramd1b	OTTMUSG00000031780	protein_coding	1.4724	0	642.91	231.74	613.947	532.849	804.462	620.393	213.057	262.319	226.605	224.965
ENSMUSG00000074738	Fndc10	OTTMUSG00000010729	protein_coding	1.472	0	63.54	22.68	50.6155	60.551	82.3377	60.6474	27.7654	22.9052	15.788	24.261
ENSMUSG00000024736	Tmem132a	OTTMUSG00000028258	protein_coding	1.4707	0	120.14	42.54	65.6127	108.992	146.873	159.075	55.5309	52.3547	32.5048	29.7748
ENSMUSG00000006731	B4galnt1	OTTMUSG00000064759	protein_coding	1.4653	0.0003	51.76	19.04	35.6183	41.5207	62.3096	67.6069	18.1325	13.0887	25.0751	19.8499
ENSMUSG00000054277	Arfgap3	OTTMUSG00000069817	protein_coding	1.4652	0	260.53	94.82	219.334	235.284	344.928	242.589	83.2963	87.2579	98.4431	110.277
ENSMUSG00000060036	Rpl3	OTTMUSG00000049399	protein_coding	1.4633	0	1377.48	499.3	1176.34	1439.38	1447.59	1446.59	517.911	497.37	497.788	484.117
ENSMUSG00000048502	Duxbl1	OTTMUSG00000037595	protein_coding	1.4594	0.0094	18.72	7.23	18.7465	3.4601	27.8168	24.8555	7.933	2.1814	5.5722	13.2333
ENSMUSG00000025172	Ankrd2	OTTMUSG00000074240	protein_coding	1.4576	0	1057.05	385.45	792.039	930.756	1167.19	1338.22	357.551	331.035	442.994	410.231
ENSMUSG00000038271	Iffo1	OTTMUSG00000027099	protein_coding	1.4557	0	418.88	152.57	341.186	406.557	487.35	440.439	173.392	148.884	122.59	165.416
ENSMUSG00000027797	Dclk1	OTTMUSG00000053093	protein_coding	1.4509	0	393.05	144.43	326.189	269.885	511.829	464.3	134.294	119.434	171.811	152.183
ENSMUSG00000030170	Wnt5b	OTTMUSG00000027047	protein_coding	1.4497	0.0004	28.22	10.24	15.9345	25.9504	41.1689	29.8266	13.0328	8.7258	9.2871	9.9249
ENSMUSG00000005054	Cstb	OTTMUSG00000064258	protein_coding	1.4454	0	102.57	37.78	111.542	86.5015	97.9151	114.335	36.8317	40.3568	40.8632	33.0831
ENSMUSG00000028445	Enho	OTTMUSG00000006661	protein_coding	1.4415	0	128.36	46.61	89.9831	131.482	136.859	155.098	61.1973	46.9011	40.8632	37.4942
ENSMUSG00000040998	Npnt	OTTMUSG00000026534	protein_coding	1.4407	0	148.35	54.44	111.542	112.452	201.394	168.023	56.0975	62.1713	57.5799	41.9053
ENSMUSG00000011179	Odc1	OTTMUSG00000066814	protein_coding	1.4407	0	980.91	362.08	950.447	1058.78	920.179	994.219	278.788	317.946	428.135	423.464
ENSMUSG00000041736	Tspo	OTTMUSG00000059921	protein_coding	1.4404	0	166.91	61.34	172.468	155.703	125.732	213.757	83.863	52.9001	50.1502	58.4469
ENSMUSG00000033192	Lpcat2	OTTMUSG00000024681	protein_coding	1.4288	0.0017	29.25	10.89	28.1197	32.8706	31.1548	24.8555	9.0663	12.5433	6.501	15.4388
ENSMUSG00000007872	Id3	OTTMUSG00000009864	protein_coding	1.4279	0	337.07	125.04	311.192	316.595	417.252	303.237	142.227	128.16	109.588	120.202
ENSMUSG00000039824	Myl6b	OTTMUSG00000064818	protein_coding	1.4218	0	149.45	55.7	108.73	128.022	206.957	154.104	62.3306	52.9001	55.7225	51.8303
ENSMUSG00000036523	Greb1	OTTMUSG00000032970	protein_coding	1.4209	0.0019	63.96	23.46	34.681	29.4105	120.168	71.5838	44.7647	26.7227	10.2158	12.1305
ENSMUSG00000027995	Tlr2	OTTMUSG00000051567	protein_coding	1.4193	0.0002	61.4	23.33	42.1796	50.1709	66.7603	86.4971	25.4989	11.998	31.5761	24.261
ENSMUSG00000001763	Tspan33	OTTMUSG00000013447	protein_coding	1.417	0	37.2	13.93	26.2451	36.3306	53.4082	32.8092	13.5994	13.0887	15.788	13.2333
ENSMUSG00000030681	Mvp	OTTMUSG00000025144	protein_coding	1.4138	0	857.72	321.91	719.865	788.894	964.686	957.433	351.885	314.128	284.185	337.448
ENSMUSG00000031642	Sh3rf1	OTTMUSG00000060965	protein_coding	1.4108	0	310.69	117.17	254.015	247.394	417.252	324.115	111.062	109.618	130.019	117.997
ENSMUSG00000053175	Bcl3	OTTMUSG00000031375	protein_coding	1.4096	0	64.58	24.19	49.6782	74.3913	65.6476	68.6011	36.2651	10.3619	32.5048	17.6443
ENSMUSG00000034110	Kctd7	OTTMUSG00000026833	protein_coding	1.4081	0	112.46	41.6	92.7951	114.182	114.605	128.254	53.2643	42.5382	35.2909	35.2887
ENSMUSG00000021678	F2rl1	OTTMUSG00000067572	protein_coding	1.4033	0.0006	36.97	14.25	23.4331	44.9808	36.7182	42.7514	16.4326	4.3629	18.5742	17.6443
ENSMUSG00000034161	Scx	OTTMUSG00000070958	protein_coding	1.4013	0	144.68	54.08	112.479	181.653	142.422	142.173	48.7312	61.0805	61.2947	45.2136
ENSMUSG00000071451	Psmg4	OTTMUSG00000032916	protein_coding	1.3998	0.0001	39.04	14.36	46.8662	44.9808	34.4928	29.8266	18.6992	15.8155	13.0019	9.9249
ENSMUSG00000040711	Sh3pxd2b	OTTMUSG00000005375	protein_coding	1.398	0	485.72	184.19	427.42	406.557	573.026	535.884	211.357	176.152	178.312	170.93
ENSMUSG00000054520	Sh3bp2	OTTMUSG00000026739	protein_coding	1.3979	0	69.61	26.91	74.0486	69.2012	55.6336	79.5375	23.799	23.9959	27.8612	31.9804
ENSMUSG00000026271	Gpr35	OTTMUSG00000048633	protein_coding	1.397	0.0045	15.07	5.99	12.1852	12.1102	11.1267	24.8555	6.2331	2.1814	11.1445	4.4111
ENSMUSG00000052727	Map1b	OTTMUSG00000067850	protein_coding	1.396	0	2161.85	821.58	1847.47	1856.32	2637.03	2306.59	821.064	803.863	867.413	793.995
ENSMUSG00000037016	Frem2	OTTMUSG00000053495	protein_coding	1.3956	0	211.3	80.18	164.969	173.003	300.421	206.798	67.4304	106.346	63.1522	83.8106
ENSMUSG00000003500	Impdh1	OTTMUSG00000033782	protein_coding	1.3928	0	306.56	115.99	222.146	320.055	327.125	356.925	134.861	119.434	117.017	92.6328
ENSMUSG00000032883	Acsl3	OTTMUSG00000033118	protein_coding	1.3917	0	469.61	179.39	478.973	461.918	495.139	442.428	114.462	186.514	236.821	179.752
ENSMUSG00000056708	Ier5	OTTMUSG00000049822	protein_coding	1.3873	0	218.59	82.76	170.593	237.014	247.013	219.722	99.1623	82.895	81.7263	67.2691
ENSMUSG00000002983	Relb	OTTMUSG00000020490	protein_coding	1.3855	0	156.06	59.12	141.536	178.193	161.337	143.167	74.7967	53.4455	69.6531	38.597
ENSMUSG00000054387	Mdm4	OTTMUSG00000049638	protein_coding	1.3843	0.0001	1332.1	510.29	1933.7	1070.89	1432.01	891.814	571.742	532.273	454.138	483.014
ENSMUSG00000056515	Rab31	OTTMUSG00000072491	protein_coding	1.3834	0	346.03	132.39	263.388	373.686	377.196	369.849	144.494	123.252	132.805	129.024
ENSMUSG00000022773	Ypel1	OTTMUSG00000023943	protein_coding	1.3801	0.0012	20.6	7.77	20.6211	19.0303	27.8168	14.9133	9.0663	8.7258	5.5722	7.7194
ENSMUSG00000034684	Sema3f	OTTMUSG00000050787	protein_coding	1.3744	0	191.39	73.49	155.596	162.623	251.464	195.861	123.528	51.8094	43.6493	74.9885
ENSMUSG00000037742	Eef1a1	OTTMUSG00000019692	protein_coding	1.3734	0	13889.1	5361.31	12410.2	13701.8	14818.6	14626	4846.49	5347.27	5866.65	5384.83
ENSMUSG00000036594	H2-Aa	OTTMUSG00000037121	protein_coding	1.3702	0	936.54	362.42	696.432	847.715	838.955	1363.07	385.883	357.757	286.971	419.053
ENSMUSG00000024965	Fermt3	OTTMUSG00000074585	protein_coding	1.3686	0	68.11	25.89	51.5528	93.4216	57.8589	69.5953	33.9985	23.9959	15.788	29.7748
ENSMUSG00000090231	Cfb	OTTMUSG00000034004	protein_coding	1.3648	0	339.65	131.99	284.947	332.166	278.168	463.306	120.128	148.338	104.015	155.491
ENSMUSG00000002588	Pon1	OTTMUSG00000042263	protein_coding	1.3633	0.0015	25.93	10.57	33.7437	27.6805	14.4647	27.8381	7.3663	7.6351	7.4297	19.8499
ENSMUSG00000020393	Kremen1	OTTMUSG00000005082	protein_coding	1.3624	0	1410.85	548.33	1140.72	1280.22	1794.74	1427.7	617.639	561.723	503.36	510.583
ENSMUSG00000035697	Arhgap45	OTTMUSG00000019131	protein_coding	1.3621	0	153.84	59.76	114.354	110.722	201.394	188.902	76.4966	56.7176	47.3641	58.4469
ENSMUSG00000025129	Ppp1r27	OTTMUSG00000004090	protein_coding	1.3541	0	1270.01	496.77	1568.14	1233.51	1117.12	1161.25	445.947	560.087	520.077	460.959
ENSMUSG00000026077	Npas2	OTTMUSG00000036938	protein_coding	1.352	0.0108	22.11	8.68	44.9916	10.3802	21.1408	11.9306	13.0328	7.6351	7.4297	6.6166
ENSMUSG00000045322	Tlr9	OTTMUSG00000049422	protein_coding	1.3513	0.0003	36.1	14.49	23.4331	31.1405	31.1548	58.6589	13.0328	10.9072	18.5742	15.4388
ENSMUSG00000025171	Ubtd1	OTTMUSG00000074239	protein_coding	1.3507	0	150.48	58.6	119.978	147.053	175.802	159.075	58.3641	67.6249	51.079	57.3441
ENSMUSG00000029925	Tbxas1	OTTMUSG00000034254	protein_coding	1.3505	0.0001	53.27	20.75	40.3049	58.821	52.2956	61.6416	20.3991	22.9052	17.6455	22.0554
ENSMUSG00000038178	Slc43a2	OTTMUSG00000006213	protein_coding	1.3486	0	927.61	364.56	859.526	830.414	1067.05	953.456	384.183	322.854	369.626	381.559
ENSMUSG00000048148	Nwd1	OTTMUSG00000034303	protein_coding	1.3479	0	38.3	14.56	43.1169	43.2507	30.0421	36.7861	20.9657	14.1794	12.0732	11.0277
ENSMUSG00000046618	Olfml2a	OTTMUSG00000012165	protein_coding	1.3472	0	859.93	338.49	663.626	823.494	1027	925.618	311.653	290.132	358.481	393.689
ENSMUSG00000005983	1700037C18Rik	OTTMUSG00000025498	protein_coding	1.3467	0.0059	20.04	7.73	12.1852	34.6006	14.4647	18.8902	7.3663	6.5443	9.2871	7.7194
ENSMUSG00000024300	Myo1f	OTTMUSG00000037201	protein_coding	1.3463	0	79.27	31.5	55.3021	74.3913	78.9997	108.37	34.5651	23.4506	31.5761	36.3915
ENSMUSG00000017386	Traf4	OTTMUSG00000000106	protein_coding	1.3445	0	113.63	44.96	89.0458	112.452	116.831	136.208	36.8317	46.9011	52.0077	44.1109
ENSMUSG00000023004	Tuba1b	OTTMUSG00000017052	protein_coding	1.3434	0	380.12	149.07	292.445	359.846	450.632	417.572	168.293	165.79	130.948	131.23
ENSMUSG00000000915	Hip1r	OTTMUSG00000035912	protein_coding	1.3409	0	334.16	131.34	258.702	304.485	410.576	362.89	175.092	130.887	117.946	101.455
ENSMUSG00000026411	Tmem9	OTTMUSG00000029663	protein_coding	1.3408	0	127.37	50.33	97.4817	131.482	141.309	139.191	39.0983	53.4455	66.867	41.9053
ENSMUSG00000021559	Dapk1	OTTMUSG00000068251	protein_coding	1.3405	0	383.46	152.39	455.54	233.554	491.801	352.948	155.26	115.617	169.954	168.724
ENSMUSG00000032816	Igdcc4	OTTMUSG00000062619	protein_coding	1.3404	0	986.19	389.15	745.173	961.896	1192.78	1044.92	377.95	429.2	361.267	388.176
ENSMUSG00000032327	Stra6	OTTMUSG00000024607	protein_coding	1.3403	0	43.22	17.3	34.681	41.5207	48.9576	47.7225	13.0328	19.0877	13.9306	23.1582
ENSMUSG00000040594	Ranbp17	OTTMUSG00000005398	protein_coding	1.3374	0.0002	25.09	9.95	20.6211	20.7604	31.1548	27.8381	10.7662	9.8165	9.2871	9.9249
ENSMUSG00000049988	Lrrc25	OTTMUSG00000061449	protein_coding	1.3371	0.0014	23.48	9.24	28.1197	17.3003	16.6901	31.815	14.166	7.6351	7.4297	7.7194
ENSMUSG00000062661	Ncs1	OTTMUSG00000011923	protein_coding	1.3366	0	196.35	77.68	132.163	186.843	243.675	222.705	83.2963	71.9878	82.655	72.7829
ENSMUSG00000039476	Prrx2	OTTMUSG00000011872	protein_coding	1.3344	0	41.11	16.36	32.8064	44.9808	38.9435	47.7225	22.099	10.9072	9.2871	23.1582
ENSMUSG00000025017	Pik3ap1	OTTMUSG00000074198	protein_coding	1.3337	0	108.6	43.62	96.5444	88.2315	103.478	146.15	49.2978	34.3578	39.0057	51.8303
ENSMUSG00000073421	H2-Ab1	OTTMUSG00000037120	protein_coding	1.3324	0	989.87	393.7	657.064	854.635	943.546	1504.25	398.349	324.49	338.05	513.891
ENSMUSG00000035443	Thyn1	OTTMUSG00000062681	protein_coding	1.3315	0	197.55	78.44	185.59	217.984	213.633	172.994	75.93	72.5331	94.7282	70.5774
ENSMUSG00000018166	Erbb3	OTTMUSG00000029881	protein_coding	1.3297	0	276.66	110.37	206.211	271.615	359.393	269.433	105.395	95.4383	128.162	112.483
ENSMUSG00000079227	Ccr5	OTTMUSG00000035282	protein_coding	1.3284	0.001	50	20.12	50.6155	41.5207	51.1829	56.6705	21.5324	14.1794	26.0038	18.7471
ENSMUSG00000002668	Dennd1c	OTTMUSG00000072406	protein_coding	1.3238	0.0013	37.25	14.72	21.5585	32.8706	47.8449	46.7283	20.9657	15.2701	2.7861	19.8499
ENSMUSG00000030428	Ttyh1	OTTMUSG00000021913	protein_coding	1.3224	0.0021	24.73	9.79	29.9944	29.4105	25.5914	13.9191	14.166	6.5443	7.4297	11.0277
ENSMUSG00000070390	Nlrp1b	OTTMUSG00000006087	protein_coding	1.3215	0.0089	20.27	8.29	17.8092	6.9201	34.4928	21.8728	11.3328	5.999	3.7148	12.1305
ENSMUSG00000037649	H2-DMa	OTTMUSG00000037115	protein_coding	1.3212	0	110.82	44.02	88.1085	107.262	96.8024	151.121	52.131	49.0826	24.1464	50.7275
ENSMUSG00000027843	Ptpn22	OTTMUSG00000022455	protein_coding	1.3206	0.0004	28.66	11.73	29.0571	22.4904	32.2675	30.8208	10.1996	11.998	9.2871	15.4388
ENSMUSG00000062312	Erbb2	OTTMUSG00000002711	protein_coding	1.3199	0	181.13	72.53	150.909	148.782	226.985	197.85	91.2293	58.3537	79.8689	60.6524
ENSMUSG00000003762	Coq8b	OTTMUSG00000023773	protein_coding	1.3198	0	95.47	37.82	74.0486	114.182	110.154	83.5144	58.9307	23.4506	32.5048	36.3915
ENSMUSG00000028653	Trit1	OTTMUSG00000008938	protein_coding	1.3197	0	140.52	55.84	138.724	145.322	136.859	141.179	67.4304	56.1723	50.1502	49.6247
ENSMUSG00000003680	Taf6l	OTTMUSG00000042231	protein_coding	1.3177	0	74.68	30.3	60.9261	77.8513	73.4363	86.4971	37.965	15.2701	31.5761	36.3915
ENSMUSG00000074151	Nlrc5	OTTMUSG00000033926	protein_coding	1.3159	0	137.56	55.5	125.602	108.992	144.647	171.006	61.1973	54.5362	39.0057	67.2691
ENSMUSG00000040829	Zmynd15	OTTMUSG00000006043	protein_coding	1.3142	0.0049	16.4	6.32	17.8092	17.3003	15.5774	14.9133	10.1996	5.4536	7.4297	2.2055
ENSMUSG00000079293	Clec7a	OTTMUSG00000042656	protein_coding	1.3134	0.0003	34.63	14.28	33.7437	32.8706	31.1548	40.763	13.0328	11.998	11.1445	20.9527
ENSMUSG00000003873	Bax	OTTMUSG00000059409	protein_coding	1.313	0	203.6	81.56	142.473	224.904	211.408	235.63	96.3291	78.5321	63.1522	88.2217
ENSMUSG00000007888	Crlf1	OTTMUSG00000033461	protein_coding	1.3129	0	71.23	28.77	67.4874	65.7411	80.1124	71.5838	31.7319	24.5413	33.4335	25.3637
ENSMUSG00000032491	Nradd	OTTMUSG00000051580	protein_coding	1.3125	0.0045	18.59	7.38	12.1852	20.7604	15.5774	25.8497	10.7662	5.4536	5.5722	7.7194
ENSMUSG00000043263	Ifi209	OTTMUSG00000050198	protein_coding	1.3086	0.0012	29.39	12.32	34.681	15.5703	34.4928	32.8092	10.7662	11.998	5.5722	20.9527
ENSMUSG00000034652	Cd300a	OTTMUSG00000003516	protein_coding	1.3061	0.0002	45.88	18.77	33.7437	27.6805	63.4223	58.6589	19.8325	19.0877	13.0019	23.1582
ENSMUSG00000046167	Gldn	OTTMUSG00000027380	protein_coding	1.3046	0.0001	93.09	37.74	85.2965	76.1213	132.408	78.5433	48.7312	28.3588	35.2909	38.597
ENSMUSG00000044927	H1f10	OTTMUSG00000024647	protein_coding	1.3037	0.001	42.55	17.38	17.8092	27.6805	60.0843	64.6242	18.6992	17.4516	10.2158	23.1582
ENSMUSG00000032754	Slc8b1	OTTMUSG00000025317	protein_coding	1.3006	0	253.98	102.78	228.707	243.934	274.83	268.439	115.028	100.892	105.873	89.3245
ENSMUSG00000020437	Myo1g	OTTMUSG00000005117	protein_coding	1.2999	0.0001	81.11	32.99	49.6782	74.3913	89.0137	111.353	40.7982	26.7227	26.9325	37.4942
ENSMUSG00000072214	Septin5	OTTMUSG00000071424	protein_coding	1.2973	0	149.68	61.05	103.106	133.212	191.38	171.006	64.5972	52.3547	74.2967	52.933
ENSMUSG00000031458	Coprs	OTTMUSG00000060790	protein_coding	1.2932	0	49.35	20.09	50.6155	29.4105	56.7463	60.6474	23.2323	22.3598	20.4316	14.336
ENSMUSG00000032388	Spg21	OTTMUSG00000062631	protein_coding	1.2917	0	218.49	89.7	166.844	250.854	232.548	223.699	69.6969	80.1682	103.087	105.866
ENSMUSG00000022510	Trp63	OTTMUSG00000021015	protein_coding	1.2906	0	423.46	173.71	342.123	347.736	577.477	426.52	146.76	180.515	174.597	192.985
ENSMUSG00000008496	Pou2f2	OTTMUSG00000020444	protein_coding	1.2864	0.0018	26.5	10.85	16.8718	22.4904	18.9154	47.7225	10.7662	13.0887	7.4297	12.1305
ENSMUSG00000061689	Dlgap4	OTTMUSG00000016033	protein_coding	1.2856	0	2149.19	882.11	1421.92	2058.74	2660.4	2455.72	776.299	818.588	862.77	1070.79
ENSMUSG00000004446	Bid	OTTMUSG00000024186	protein_coding	1.285	0.001	27.77	11.54	35.6183	25.9504	16.6901	32.8092	10.1996	13.0887	7.4297	15.4388
ENSMUSG00000071470	Ccnb1ip1	OTTMUSG00000069110	protein_coding	1.2842	0	84123.5	34539.9	50042.8	93406	103886	89159.6	34631.4	35340.5	35762.7	32424.8
ENSMUSG00000020589	Cyria	OTTMUSG00000065878	protein_coding	1.2822	0	339.47	140.08	352.434	320.055	377.196	308.208	132.028	122.161	167.167	138.949
ENSMUSG00000014776	Nol3	OTTMUSG00000062040	protein_coding	1.2786	0	809.69	332.87	713.304	896.155	782.208	847.075	332.619	387.207	296.258	315.393
ENSMUSG00000032363	Adamts7	OTTMUSG00000025854	protein_coding	1.2745	0.0002	53.76	22.39	44.9916	51.9009	54.5209	63.63	20.3991	20.1784	26.9325	22.0554
ENSMUSG00000039115	Itga9	OTTMUSG00000033312	protein_coding	1.2732	0	793.67	328.51	569.893	766.403	1102.66	735.722	336.019	287.951	360.339	329.729
ENSMUSG00000006585	Cdt1	OTTMUSG00000061851	protein_coding	1.2725	0.0017	20.51	8.58	25.3078	17.3003	15.5774	23.8613	5.6664	10.9072	11.1445	6.6166
ENSMUSG00000034220	Gpc1	OTTMUSG00000048573	protein_coding	1.2712	0	4717.32	1953.92	3379.05	4617.45	5677.96	5194.79	2182.7	2035.84	1848.13	1749
ENSMUSG00000025930	Msc	OTTMUSG00000049183	protein_coding	1.269	0.0011	26.34	10.88	30.9317	17.3003	32.2675	24.8555	11.3328	11.998	15.788	4.4111
ENSMUSG00000031822	Gse1	OTTMUSG00000031594	protein_coding	1.2678	0	1673.61	695.3	1146.35	1548.38	2138.55	1861.18	699.803	629.893	692.816	758.707
ENSMUSG00000035923	Myf6	OTTMUSG00000064082	protein_coding	1.2666	0	1294.07	537.91	1279.45	1337.31	1348.56	1210.96	475.979	529.546	698.389	447.725
ENSMUSG00000030107	Usp18	OTTMUSG00000056866	protein_coding	1.2664	0	50.49	21.14	46.8662	44.9808	44.5069	65.6185	22.6657	20.1784	18.5742	23.1582
ENSMUSG00000034459	Ifit1	OTTMUSG00000016647	protein_coding	1.2617	0	122.13	50.67	139.661	140.132	83.4504	125.272	37.3984	68.7156	43.6493	52.933
ENSMUSG00000022193	Psmb5	OTTMUSG00000069490	protein_coding	1.2614	0	770.36	320.66	633.631	754.293	853.419	840.115	356.984	348.486	321.333	255.843
ENSMUSG00000020941	Map3k14	OTTMUSG00000003049	protein_coding	1.2614	0	201.78	84.08	209.023	155.703	242.562	199.838	96.8957	83.9857	82.655	72.7829
ENSMUSG00000024610	Cd74	OTTMUSG00000073579	protein_coding	1.2612	0	2502.86	1044.55	1697.49	2328.62	2298.78	3686.56	1055.65	947.839	846.982	1327.74
ENSMUSG00000020641	Rsad2	OTTMUSG00000027569	protein_coding	1.2597	0	154.25	64.88	206.211	107.262	133.521	170.012	66.8637	66.5341	56.6512	69.4746
ENSMUSG00000004415	Col26a1	OTTMUSG00000022688	protein_coding	1.258	0.0008	30.54	12.94	31.869	27.6805	27.8168	34.7977	16.4326	8.7258	11.1445	15.4388
ENSMUSG00000073418	C4b	OTTMUSG00000037255	protein_coding	1.257	0	967.65	404.75	814.535	1005.15	857.87	1193.06	438.014	420.474	296.258	464.267
ENSMUSG00000036040	Adamtsl2	OTTMUSG00000011845	protein_coding	1.2565	0.0031	79.89	33.55	37.493	51.9009	97.9151	132.231	31.1653	37.0846	30.6474	35.2887
ENSMUSG00000025577	Cbx2	OTTMUSG00000003981	protein_coding	1.2551	0.0002	38.27	16.35	38.4303	43.2507	35.6055	35.7919	19.8325	6.5443	21.3603	17.6443
ENSMUSG00000037605	Adgrl3	OTTMUSG00000029552	protein_coding	1.2545	0	61.61	26.42	64.6754	51.9009	71.211	58.6589	25.4989	22.3598	26.9325	30.8776
ENSMUSG00000017830	Dhx58	OTTMUSG00000002055	protein_coding	1.2544	0.0003	38.45	16.41	31.869	36.3306	28.9295	56.6705	10.7662	19.633	12.0732	23.1582
ENSMUSG00000035208	Slfn8	OTTMUSG00000000922	protein_coding	1.25	0	71.46	29.99	95.6071	60.551	60.0843	69.5953	24.3656	40.3568	28.79	26.4665
ENSMUSG00000038077	Kcna6	OTTMUSG00000022444	protein_coding	1.2494	0	67.08	28.82	54.3648	58.821	84.563	70.5896	27.7654	22.9052	26.0038	38.597
ENSMUSG00000047810	Ccdc88b	OTTMUSG00000074501	protein_coding	1.2472	0.0014	34.28	14.88	28.1197	32.8706	33.3802	42.7514	13.0328	10.9072	10.2158	25.3637
ENSMUSG00000032806	Slc10a3	OTTMUSG00000017664	protein_coding	1.245	0	108.78	45.99	80.6099	115.912	121.281	117.318	37.3984	50.7187	41.7919	54.0358
ENSMUSG00000021062	Rab15	OTTMUSG00000027558	protein_coding	1.2438	0	66.24	28.51	59.0514	58.821	83.4504	63.63	24.9322	26.1774	23.2177	39.6998
ENSMUSG00000050640	Tmem150c	OTTMUSG00000026818	protein_coding	1.2435	0.0002	42.45	17.96	46.8662	44.9808	41.1689	36.7861	16.9993	16.3609	24.1464	14.336
ENSMUSG00000052684	Jun	OTTMUSG00000008035	protein_coding	1.2427	0	2372.09	1002.95	1950.57	2262.88	3143.3	2131.61	836.93	907.482	1252.83	1014.55
ENSMUSG00000025485	Ric8a	OTTMUSG00000023444	protein_coding	1.2421	0	357.16	151.09	273.699	346.006	398.337	410.613	171.692	130.887	137.449	164.313
ENSMUSG00000018008	Cyth4	OTTMUSG00000070747	protein_coding	1.2418	0	164.3	70.14	146.223	136.672	172.464	201.827	67.997	61.0805	56.6512	94.8384
ENSMUSG00000054252	Fgfr3	OTTMUSG00000021524	protein_coding	1.2411	0.0014	88.65	37.4	89.0458	93.4216	94.5771	77.5491	56.0975	22.9052	35.2909	35.2887
ENSMUSG00000030602	Pak4	OTTMUSG00000025040	protein_coding	1.241	0	97.8	41.22	71.2366	121.102	93.4644	105.387	54.3976	28.3588	32.5048	49.6247
ENSMUSG00000055994	Nod2	OTTMUSG00000029844	protein_coding	1.2403	0.0002	50.11	21.18	69.362	32.8706	44.5069	53.6878	24.9322	21.8145	26.9325	11.0277
ENSMUSG00000011256	Adam19	OTTMUSG00000005488	protein_coding	1.2396	0	459.57	195.28	438.668	423.857	489.575	486.173	200.024	170.153	208.031	202.91
ENSMUSG00000027935	Rab13	OTTMUSG00000021948	protein_coding	1.2393	0	75.78	32.59	83.4219	88.2315	48.9576	82.5202	30.032	22.9052	39.9345	37.4942
ENSMUSG00000024352	Spata24	OTTMUSG00000073170	protein_coding	1.2383	0.0032	18.36	8.32	26.2451	10.3802	18.9154	17.8959	6.2331	6.5443	8.3584	12.1305
ENSMUSG00000098132	Rassf10	OTTMUSG00000043540	protein_coding	1.2352	0.0002	49.7	21.6	50.6155	44.9808	63.4223	39.7688	16.9993	16.3609	28.79	24.261
ENSMUSG00000024349	Sting1	OTTMUSG00000073332	protein_coding	1.2348	0	98.06	41.22	66.55	108.992	102.366	114.335	43.6314	41.4475	39.0057	40.8025
ENSMUSG00000021481	Zfp346	OTTMUSG00000035039	protein_coding	1.2333	0	337.74	143.26	325.252	370.226	348.266	307.214	154.693	133.068	160.667	124.613
ENSMUSG00000052087	Rgs14	OTTMUSG00000033508	protein_coding	1.233	0.0143	19.95	8.44	10.3106	20.7604	18.9154	29.8266	7.933	10.9072	2.7861	12.1305
ENSMUSG00000004730	Adgre1	OTTMUSG00000072432	protein_coding	1.2296	0	186.33	79.55	155.596	152.243	186.929	250.543	92.3626	77.9867	58.5086	89.3245
ENSMUSG00000029135	Fosl2	OTTMUSG00000055218	protein_coding	1.2282	0	997.01	425.96	824.845	925.566	1257.32	980.3	430.081	398.114	405.846	469.781
ENSMUSG00000024664	Fads3	OTTMUSG00000073895	protein_coding	1.2261	0	261.5	111.97	216.522	288.915	249.238	291.306	121.261	92.7115	99.3718	134.538
ENSMUSG00000111842	Gm49318	OTTMUSG00000062328	protein_coding	1.225	0.0075	13.95	5.59	9.3732	15.5703	18.9154	11.9306	10.1996	4.3629	5.5722	2.2055
ENSMUSG00000015085	Entpd2	OTTMUSG00000012029	protein_coding	1.2231	0	251.09	107.34	164.032	276.805	278.168	285.341	141.66	75.2599	102.158	110.277
ENSMUSG00000059791	Nrm	OTTMUSG00000037408	protein_coding	1.2224	0.0054	22.27	8.77	17.8092	31.1405	22.2534	17.8959	10.1996	16.3609	7.4297	1.1028
ENSMUSG00000021423	Ly86	OTTMUSG00000068199	protein_coding	1.2206	0.0001	46.59	19.82	35.6183	55.3609	36.7182	58.6589	23.2323	17.4516	17.6455	20.9527
ENSMUSG00000057182	Scn3a	OTTMUSG00000012887	protein_coding	1.2204	0.0004	69.6	29.71	57.1768	46.7108	116.831	57.6647	29.4654	38.1753	26.9325	24.261
ENSMUSG00000069273	H3c6	OTTMUSG00000000554	protein_coding	1.2183	0	88.08	37.31	72.174	83.0414	95.6898	101.41	40.7982	45.8104	30.6474	31.9804
ENSMUSG00000031165	Was	OTTMUSG00000018093	protein_coding	1.2183	0.0013	27.82	12.4	19.6838	15.5703	32.2675	43.7456	10.1996	9.8165	18.5742	11.0277
ENSMUSG00000002012	Pnck	OTTMUSG00000017681	protein_coding	1.2175	0	70.68	29.52	56.2395	83.0414	86.7884	56.6705	40.2316	29.4495	24.1464	24.261
ENSMUSG00000058818	Pirb	OTTMUSG00000020499	protein_coding	1.217	0	105.13	45.09	79.6726	107.262	83.4504	150.127	50.9978	47.4465	27.8612	54.0358
ENSMUSG00000051457	Spn	OTTMUSG00000029411	protein_coding	1.2167	0.0029	24.71	11.12	27.1824	10.3802	24.4788	36.7861	10.1996	7.6351	16.7167	9.9249
ENSMUSG00000040557	Mettl27	OTTMUSG00000025980	protein_coding	1.2163	0	57.29	24.93	66.55	38.0607	67.873	56.6705	24.3656	26.1774	26.0038	23.1582
ENSMUSG00000003363	Pld3	OTTMUSG00000031815	protein_coding	1.2155	0	379.36	163.61	267.137	373.686	436.167	440.439	165.459	149.975	150.451	188.574
ENSMUSG00000092511	Gm20547	OTTMUSG00000037263	protein_coding	1.2148	0	416.49	179.9	356.183	411.747	357.168	540.855	164.893	177.243	151.379	226.068
ENSMUSG00000032485	Scap	OTTMUSG00000023555	protein_coding	1.2147	0	552.56	238.25	410.548	499.979	684.293	615.422	233.456	238.323	233.106	248.124
ENSMUSG00000048163	Selplg	OTTMUSG00000055395	protein_coding	1.2141	0.0002	78.68	34.36	62.8007	70.9312	65.6476	115.329	39.6649	22.9052	24.1464	50.7275
ENSMUSG00000022488	Nckap1l	OTTMUSG00000071088	protein_coding	1.2116	0	162.92	70.65	123.727	136.672	182.478	208.786	88.9628	51.264	64.0809	78.2968
ENSMUSG00000060032	H2aj	OTTMUSG00000022214	protein_coding	1.211	0	113.83	48.72	82.4845	119.372	130.183	123.283	47.5979	56.7176	46.4354	44.1109
ENSMUSG00000069372	Ctxn3	OTTMUSG00000061315	protein_coding	1.2093	0	592.6	256.62	592.389	461.918	810.025	506.058	190.392	284.679	317.618	233.788
ENSMUSG00000020604	Arsg	OTTMUSG00000003356	protein_coding	1.2081	0.0041	30.74	13.3	21.5585	24.2204	43.3942	33.8034	21.5324	6.5443	13.0019	12.1305
ENSMUSG00000040613	Apobec1	OTTMUSG00000024356	protein_coding	1.207	0	82.51	35.49	80.6099	89.9615	68.9856	90.4739	34.5651	39.2661	30.6474	37.4942
ENSMUSG00000115293	Gm49333	OTTMUSG00000028772	protein_coding	1.2065	0.0004	33.65	14.7	31.869	29.4105	25.5914	47.7225	13.0328	15.8155	16.7167	13.2333
ENSMUSG00000001750	Tcirg1	OTTMUSG00000033070	protein_coding	1.2056	0	145.83	62.85	116.228	131.482	154.661	180.948	83.2963	57.8084	52.9364	57.3441
ENSMUSG00000032997	Chpf	OTTMUSG00000019412	protein_coding	1.2048	0	180.1	78.16	128.413	176.463	204.732	210.774	93.4959	58.8991	86.3699	73.8857
ENSMUSG00000033722	BC034090	OTTMUSG00000046207	protein_coding	1.2023	0	94.18	41.1	91.8578	89.9615	112.38	82.5202	37.965	41.4475	40.8632	44.1109
ENSMUSG00000028631	Kcnq4	OTTMUSG00000008856	protein_coding	1.2022	0	370.35	160.42	284.009	375.416	427.266	394.705	179.625	165.79	155.094	141.155
ENSMUSG00000035378	Shq1	OTTMUSG00000023548	protein_coding	1.2004	0.0004	32.68	14.8	37.493	19.0303	43.3942	30.8208	13.5994	11.998	14.8593	18.7471
ENSMUSG00000029419	Ajm1	OTTMUSG00000012158	protein_coding	1.1999	0.0251	15.04	6.41	10.3106	27.6805	12.2394	9.9422	5.6664	7.0897	1.8574	11.0277
ENSMUSG00000050761	Gp1bb	OTTMUSG00000071422	protein_coding	1.1995	0.0001	36.93	16.04	27.1824	29.4105	43.3942	47.7225	18.6992	14.1794	21.3603	9.9249
ENSMUSG00000029436	Mmp17	OTTMUSG00000042407	protein_coding	1.1991	0.0003	56.34	24.21	29.9944	72.6612	60.0843	62.6358	26.6322	22.9052	24.1464	23.1582
ENSMUSG00000049307	Fut4	OTTMUSG00000062776	protein_coding	1.1964	0.0127	15.03	6.92	14.9972	8.6501	15.5774	20.8786	4.5331	6.5443	5.5722	11.0277
ENSMUSG00000004951	Hspb1	OTTMUSG00000024281	protein_coding	1.1945	0	1641.01	717.39	1211.02	1595.09	1893.77	1864.16	680.537	692.61	782.901	713.493
ENSMUSG00000030956	Fam53b	OTTMUSG00000023048	protein_coding	1.194	0	917.4	401.08	717.053	899.615	1072.62	980.3	401.749	384.48	406.774	411.334
ENSMUSG00000025229	Pitx3	OTTMUSG00000021234	protein_coding	1.1939	0.0001	55.46	23.57	35.6183	69.2012	53.4082	63.63	31.1653	25.0866	14.8593	23.1582
ENSMUSG00000033486	Catsper2	OTTMUSG00000015263	protein_coding	1.1925	0.0005	31.22	13.87	48.7409	22.4904	27.8168	25.8497	18.6992	10.3619	12.0732	14.336
ENSMUSG00000043613	Mmp3	OTTMUSG00000062270	protein_coding	1.1924	0.0012	36.25	16.03	24.3704	44.9808	28.9295	46.7283	13.0328	14.1794	14.8593	22.0554
ENSMUSG00000074896	Ifit3	OTTMUSG00000016645	protein_coding	1.1906	0	135.03	59.72	178.092	136.672	90.1264	135.214	49.8645	57.263	67.7957	63.9607
ENSMUSG00000046718	Bst2	OTTMUSG00000062160	protein_coding	1.1898	0	95.38	41.91	89.0458	110.722	63.4223	118.312	35.6984	43.0836	43.6493	45.2136
ENSMUSG00000074676	Foxs1	OTTMUSG00000015823	protein_coding	1.1894	0.0006	32.24	14.05	30.9317	22.4904	27.8168	47.7225	17.5659	14.1794	16.7167	7.7194
ENSMUSG00000023232	Serinc2	OTTMUSG00000009563	protein_coding	1.1891	0	654.35	286.76	441.48	723.152	739.927	712.855	277.654	279.225	299.044	291.132
ENSMUSG00000047945	Marcksl1	OTTMUSG00000009665	protein_coding	1.1869	0	66.33	29.1	60.9261	74.3913	72.3237	57.6647	22.099	31.631	36.2196	26.4665
ENSMUSG00000021190	Lgmn	OTTMUSG00000023302	protein_coding	1.1865	0	747.5	329.4	587.702	730.072	840.067	832.161	291.82	289.042	358.481	378.251
ENSMUSG00000040563	Plppr2	OTTMUSG00000047453	protein_coding	1.185	0.0007	28.38	12.42	27.1824	34.6006	18.9154	32.8092	10.7662	14.1794	9.2871	15.4388
ENSMUSG00000022769	Sdf2l1	OTTMUSG00000024838	protein_coding	1.1844	0.0002	47.97	21.64	40.3049	57.091	37.8308	56.6705	17.5659	14.7248	22.289	31.9804
ENSMUSG00000029455	Aldh2	OTTMUSG00000023440	protein_coding	1.1841	0	3167.07	1394.1	2392.05	3190.17	3915.49	3170.56	1360.51	1319.78	1304.84	1591.3
ENSMUSG00000056612	Ppp1r14b	OTTMUSG00000074572	protein_coding	1.1821	0	342.03	150.04	290.57	377.147	359.393	341.017	174.526	143.43	130.019	152.183
ENSMUSG00000027239	Mdk	OTTMUSG00000014364	protein_coding	1.1803	0.0002	36.57	16.53	34.681	31.1405	36.7182	43.7456	15.866	13.0887	19.5029	17.6443
ENSMUSG00000035274	Tpbg	OTTMUSG00000045041	protein_coding	1.18	0.0027	34.13	15.09	27.1824	19.0303	35.6055	54.682	20.9657	11.998	18.5742	8.8222
ENSMUSG00000018893	Mb	OTTMUSG00000070644	protein_coding	1.1777	0	30575.6	13515.8	22949.4	33351.5	31838	34163.4	12380.6	13323.7	13980.8	14377.9
ENSMUSG00000030830	Itgal	OTTMUSG00000031314	protein_coding	1.1755	0.0027	33.64	15.29	18.7465	22.4904	45.6195	47.7225	17.5659	8.7258	13.9306	20.9527
ENSMUSG00000020953	Coch	OTTMUSG00000065433	protein_coding	1.1754	0.0111	28.18	12.37	52.4902	22.4904	27.8168	9.9422	20.9657	8.7258	12.0732	7.7194
ENSMUSG00000009894	Snap47	OTTMUSG00000005789	protein_coding	1.1735	0	341.77	150.9	269.949	389.257	382.759	325.11	153.56	145.612	164.381	140.052
ENSMUSG00000006463	Zdhhc24	OTTMUSG00000034230	protein_coding	1.1719	0	62.24	27.64	63.7381	70.9312	55.6336	58.6589	28.3321	23.9959	30.6474	27.5693
ENSMUSG00000032589	Bsn	OTTMUSG00000016899	protein_coding	1.1703	0.0075	17.61	7.7	11.2479	22.4904	17.8027	18.8902	10.7662	5.4536	4.6435	9.9249
ENSMUSG00000031066	Usp11	OTTMUSG00000017158	protein_coding	1.1702	0	119.29	53.65	88.1085	102.072	164.675	122.289	47.0313	45.8104	62.2235	59.5497
ENSMUSG00000030329	Pianp	OTTMUSG00000029032	protein_coding	1.1695	0.0072	16.22	6.75	17.8092	15.5703	15.5774	15.9075	10.1996	10.3619	0.9287	5.5139
ENSMUSG00000040699	Limd2	OTTMUSG00000003219	protein_coding	1.1692	0.0007	36.2	15.79	39.3676	27.6805	30.0421	47.7225	26.6322	14.1794	10.2158	12.1305
ENSMUSG00000027796	Smad9	OTTMUSG00000021206	protein_coding	1.169	0.0021	26.3	11.55	15.9345	27.6805	36.7182	24.8555	15.2993	8.7258	11.1445	11.0277
ENSMUSG00000034006	Slc66a2	OTTMUSG00000033138	protein_coding	1.1683	0	213.1	94.3	223.083	204.143	230.323	194.867	121.828	86.7125	82.655	86.0162
ENSMUSG00000024793	Tnfrsf25	OTTMUSG00000010224	protein_coding	1.1679	0.0046	20.1	8.52	16.8718	17.3003	23.3661	22.867	13.0328	10.9072	4.6435	5.5139
ENSMUSG00000039853	Trim14	OTTMUSG00000006913	protein_coding	1.1678	0.0014	37.65	16.52	41.2423	39.7907	27.8168	41.7572	24.9322	13.634	12.0732	15.4388
ENSMUSG00000017929	B4galt5	OTTMUSG00000001180	protein_coding	1.167	0	436.79	194.64	346.81	358.116	563.012	479.214	186.992	213.237	182.027	196.293
ENSMUSG00000029778	Adcyap1r1	OTTMUSG00000035961	protein_coding	1.1661	0	118.01	52.73	84.3592	114.182	150.211	123.283	58.3641	41.4475	60.366	50.7275
ENSMUSG00000034165	Ccnd3	OTTMUSG00000044411	protein_coding	1.1647	0	456.51	202.67	342.123	477.488	469.548	536.878	258.389	212.691	153.237	186.368
ENSMUSG00000039883	Lrrc17	OTTMUSG00000053220	protein_coding	1.1626	0	94.46	41.68	82.4845	107.262	85.6757	102.405	44.7647	45.8104	40.8632	35.2887
ENSMUSG00000026494	Kif26b	OTTMUSG00000034866	protein_coding	1.1612	0	89.38	39.7	75.9233	84.7715	102.366	94.4508	47.5979	41.4475	27.8612	41.9053
ENSMUSG00000020377	Ltc4s	OTTMUSG00000005578	protein_coding	1.1606	0.0073	21.13	9.14	29.0571	22.4904	20.0281	12.9248	14.7327	8.7258	6.501	6.6166
ENSMUSG00000050708	Ftl1	OTTMUSG00000022565	protein_coding	1.1602	0	2462.87	1100.76	2267.39	2889.15	2187.51	2507.42	1329.91	1090.18	946.354	1036.61
ENSMUSG00000046879	Irgm1	OTTMUSG00000005518	protein_coding	1.1592	0	412.71	185.27	364.619	377.147	405.012	504.069	159.226	183.787	206.173	191.882
ENSMUSG00000026885	Ttll11	OTTMUSG00000012151	protein_coding	1.1579	0.0003	53.42	23.92	48.7409	58.821	53.4082	52.6936	28.3321	21.2691	13.0019	33.0831
ENSMUSG00000024426	Atat1	OTTMUSG00000033103	protein_coding	1.1577	0	91	40.38	63.7381	91.6916	110.154	98.4277	47.5979	39.2661	37.1483	37.4942
ENSMUSG00000029417	Cxcl9	OTTMUSG00000055603	protein_coding	1.1569	0.003	42.67	19.45	32.8064	57.091	21.1408	59.6531	11.3328	15.2701	26.9325	24.261
ENSMUSG00000040502	Marchf9	OTTMUSG00000016665	protein_coding	1.1553	0.008	21.32	9.28	15.9345	15.5703	28.9295	24.8555	10.7662	14.1794	5.5722	6.6166
ENSMUSG00000000290	Itgb2	OTTMUSG00000019985	protein_coding	1.1549	0	129.99	58.96	103.106	124.562	121.281	171.006	63.4639	40.9021	57.5799	73.8857
ENSMUSG00000062075	Lmnb2	OTTMUSG00000031736	protein_coding	1.1535	0	102.13	45.76	75.9233	70.9312	151.323	110.358	45.3313	55.6269	44.578	37.4942
ENSMUSG00000092360	Gm20441	OTTMUSG00000037565	protein_coding	1.153	0	114.36	51.35	88.1085	153.973	99.0278	116.324	54.9643	39.2661	48.2928	62.858
ENSMUSG00000079442	St6galnac4	OTTMUSG00000011982	protein_coding	1.1517	0	224.22	99.95	175.28	224.904	248.126	248.555	129.194	98.1651	91.9421	80.5023
ENSMUSG00000037447	Arid5a	OTTMUSG00000021515	protein_coding	1.1505	0	256.06	115.38	260.576	209.334	322.675	231.653	123.528	118.889	107.73	111.38
ENSMUSG00000037966	Ninj1	OTTMUSG00000027739	protein_coding	1.149	0	255.23	114.94	214.647	273.345	233.661	299.26	130.328	99.2559	113.302	116.894
ENSMUSG00000036948	Trappc14	OTTMUSG00000022753	protein_coding	1.1479	0	65.9	29.42	56.2395	58.821	68.9856	79.5375	39.0983	27.8135	23.2177	27.5693
ENSMUSG00000036908	Unc93b1	OTTMUSG00000034969	protein_coding	1.1478	0	284.11	128.71	225.895	264.695	313.773	332.069	137.127	97.6198	123.518	156.594
ENSMUSG00000026107	Nabp1	OTTMUSG00000046715	protein_coding	1.1472	0.009	741.67	334.95	1228.83	775.053	498.477	464.3	300.32	323.945	389.129	326.42
ENSMUSG00000034390	Cmip	OTTMUSG00000061721	protein_coding	1.1468	0	333.1	150.87	293.382	287.185	384.984	366.867	169.993	133.068	132.805	167.621
ENSMUSG00000044447	Dock5	OTTMUSG00000068914	protein_coding	1.1462	0	140.23	63.69	119.04	98.6117	208.07	135.214	60.064	64.8981	72.4392	57.3441
ENSMUSG00000033307	Mif	OTTMUSG00000065092	protein_coding	1.1461	0	451.11	204	329.938	519.009	420.59	534.89	176.792	203.965	195.957	239.301
ENSMUSG00000001552	Jup	OTTMUSG00000006276	protein_coding	1.1445	0	2174.61	984.16	1666.56	2057.01	2510.19	2464.67	983.124	879.123	1076.37	998.008
ENSMUSG00000034040	Galnt17	OTTMUSG00000030425	protein_coding	1.1433	0	179.2	81.16	166.844	152.243	233.661	164.046	82.1631	85.0765	78.0115	79.3995
ENSMUSG00000024145	Pigf	OTTMUSG00000024353	protein_coding	1.143	0.0088	16.3	8.06	20.6211	12.1102	15.5774	16.9017	2.8332	6.5443	7.4297	15.4388
ENSMUSG00000053093	Myh7	OTTMUSG00000016385	protein_coding	1.1429	0.0009	7803.52	3533.57	6909.02	5205.66	11976.8	7122.59	4039.02	4508.51	2482.44	3104.3
ENSMUSG00000036606	Plxnb2	OTTMUSG00000021019	protein_coding	1.1413	0	709.15	321.71	509.904	643.571	802.236	880.878	343.952	293.405	329.691	319.804
ENSMUSG00000020766	Galk1	OTTMUSG00000003691	protein_coding	1.1401	0.0001	46.67	21.12	35.6183	62.2811	40.0562	48.7167	21.5324	15.8155	25.0751	22.0554
ENSMUSG00000042436	Mfap4	OTTMUSG00000005836	protein_coding	1.1395	0	412.94	187.53	263.388	385.797	442.843	559.745	147.893	218.145	204.316	179.752
ENSMUSG00000001228	Uhrf1	OTTMUSG00000021035	protein_coding	1.1388	0.015	21.57	9.65	7.4986	27.6805	22.2534	28.8324	13.0328	6.5443	10.2158	8.8222
ENSMUSG00000040722	Scamp5	OTTMUSG00000063177	protein_coding	1.1388	0	71.06	32.56	59.0514	67.4712	71.211	86.4971	37.965	24.5413	26.9325	40.8025
ENSMUSG00000026972	Arrdc1	OTTMUSG00000012297	protein_coding	1.1375	0.0008	68.5	30.77	39.3676	55.3609	105.704	73.5722	43.6314	28.3588	33.4335	17.6443
ENSMUSG00000033906	Zdhhc15	OTTMUSG00000018109	protein_coding	1.1366	0.0032	23.89	11.04	15.9345	22.4904	32.2675	24.8555	11.8995	6.5443	15.788	9.9249
ENSMUSG00000024885	Aldh3b1	OTTMUSG00000073857	protein_coding	1.1362	0.0001	53.96	24.96	50.6155	62.2811	42.2815	60.6474	25.4989	16.3609	26.0038	31.9804
ENSMUSG00000079243	Xirp1	OTTMUSG00000062520	protein_coding	1.1351	0	3490.25	1590.24	2944.14	2403.01	4332.74	4281.11	1182.58	1578.82	1958.65	1640.92
ENSMUSG00000103766	Gm38392	OTTMUSG00000052140	protein_coding	1.133	0.0048	18.51	8.56	19.6838	20.7604	16.6901	16.9017	8.4996	6.5443	9.2871	9.9249
ENSMUSG00000026437	Cdk18	OTTMUSG00000049382	protein_coding	1.1307	0	126.19	57.85	116.228	119.372	146.873	122.289	54.9643	53.4455	73.368	49.6247
ENSMUSG00000071547	Nt5dc2	OTTMUSG00000069150	protein_coding	1.1304	0.0033	21.03	9.52	14.9972	24.2204	20.0281	24.8555	9.0663	9.8165	9.2871	9.9249
ENSMUSG00000012126	Ubxn11	OTTMUSG00000010232	protein_coding	1.129	0.0184	13.96	6.12	14.9972	15.5703	13.3521	11.9306	9.6329	6.5443	2.7861	5.5139
ENSMUSG00000072620	Slfn2	OTTMUSG00000000918	protein_coding	1.1289	0	81.68	37.65	72.174	74.3913	76.7743	103.399	36.2651	35.9939	40.8632	37.4942
ENSMUSG00000056724	Nbeal2	OTTMUSG00000032760	protein_coding	1.1286	0	247.9	113.22	209.023	240.474	282.619	259.491	159.793	81.8043	96.5857	114.688
ENSMUSG00000010538	Tsacc	OTTMUSG00000022019	protein_coding	1.1276	0.0008	30.17	14	33.7437	32.8706	22.2534	31.815	13.0328	13.0887	11.1445	18.7471
ENSMUSG00000014837	4931428F04Rik	OTTMUSG00000062041	protein_coding	1.1267	0.0009	26.87	12.47	26.2451	19.0303	33.3802	28.8324	11.8995	14.1794	8.3584	15.4388
ENSMUSG00000035268	Pkig	OTTMUSG00000001148	protein_coding	1.1259	0	642.02	293.62	520.215	660.871	700.983	686.011	291.82	317.401	255.395	309.879
ENSMUSG00000032507	Fbxl2	OTTMUSG00000031906	protein_coding	1.1253	0.0028	31.16	13.92	22.4958	27.6805	45.6195	28.8324	16.9993	17.4516	10.2158	11.0277
ENSMUSG00000027656	Ccn5	OTTMUSG00000001174	protein_coding	1.1217	0.0044	62.95	28.98	30.9317	58.821	74.549	87.4913	23.799	34.3578	21.3603	36.3915
ENSMUSG00000005413	Hmox1	OTTMUSG00000030644	protein_coding	1.1213	0	116.39	53.26	102.168	115.912	111.267	136.208	57.7975	57.8084	39.0057	58.4469
ENSMUSG00000032060	Cryab	OTTMUSG00000063076	protein_coding	1.1209	0	9550.2	4392.7	7148.97	9997.84	10015.2	11038.8	3112	3944.6	4858.07	5656.12
ENSMUSG00000063268	Parp10	OTTMUSG00000035244	protein_coding	1.1206	0	111.35	50.49	88.1085	119.372	105.704	132.231	66.8637	44.7197	47.3641	43.0081
ENSMUSG00000024608	Rps14	OTTMUSG00000031382	protein_coding	1.1184	0	1484.97	682.69	1230.71	1534.54	1569.98	1604.67	985.39	718.787	571.156	455.445
ENSMUSG00000052160	Pld4	OTTMUSG00000066047	protein_coding	1.1176	0	116.71	54.23	98.4191	122.832	93.4644	152.115	52.131	46.9011	41.7919	76.0912
ENSMUSG00000093803	Ppp2r3d	OTTMUSG00000046326	protein_coding	1.1171	0	183.46	83.52	159.345	173.003	222.534	178.959	116.162	87.2579	67.7957	62.858
ENSMUSG00000035397	Klf16	OTTMUSG00000040152	protein_coding	1.1162	0	82.84	38.32	55.3021	89.9615	85.6757	100.416	37.965	32.7217	41.7919	40.8025
ENSMUSG00000079523	Tmsb10	OTTMUSG00000022861	protein_coding	1.1154	0	1027.19	474.75	724.552	1083	1051.47	1249.73	397.783	445.015	536.793	519.405
ENSMUSG00000019647	Sema6a	OTTMUSG00000033972	protein_coding	1.1142	0	939.28	434.13	671.124	948.056	1189.45	948.485	356.984	411.748	555.367	412.437
ENSMUSG00000028033	Kcnq5	OTTMUSG00000019675	protein_coding	1.1135	0	766.05	353.48	714.241	814.844	868.997	666.127	367.75	367.574	368.697	309.879
ENSMUSG00000057315	Arhgap24	OTTMUSG00000023079	protein_coding	1.1113	0	429.66	199.5	373.055	413.477	518.505	413.595	192.658	177.788	213.603	213.938
ENSMUSG00000031023	Akip1	OTTMUSG00000023381	protein_coding	1.1101	0.0007	80.99	37.76	65.6127	95.1516	66.7603	96.4393	30.5987	33.2671	40.8632	46.3164
ENSMUSG00000024013	Fgd2	OTTMUSG00000028987	protein_coding	1.1093	0.0008	48.3	22.09	35.6183	44.9808	48.9576	63.63	28.8987	22.9052	16.7167	19.8499
ENSMUSG00000029029	Wrap73	OTTMUSG00000010506	protein_coding	1.1086	0	106.51	48.94	88.1085	100.342	102.366	135.214	67.997	41.4475	45.5067	40.8025
ENSMUSG00000026798	Coq4	OTTMUSG00000012685	protein_coding	1.1081	0.0001	62.07	28.49	46.8662	74.3913	72.3237	54.682	40.2316	18.5423	23.2177	31.9804
ENSMUSG00000035673	Sbno2	OTTMUSG00000064958	protein_coding	1.1081	0	369.87	171.2	331.813	326.976	461.759	358.913	191.525	186.514	140.235	166.518
ENSMUSG00000073684	Faap20	OTTMUSG00000010597	protein_coding	1.1071	0.0007	45.18	20.94	30.9317	43.2507	66.7603	39.7688	28.3321	12.5433	24.1464	18.7471
ENSMUSG00000041642	Kif21b	OTTMUSG00000026867	protein_coding	1.1068	0	76.76	35.09	57.1768	81.3114	89.0137	79.5375	45.3313	31.631	32.5048	30.8776
ENSMUSG00000009406	Elk1	OTTMUSG00000017185	protein_coding	1.1058	0	276.07	128.19	235.268	262.964	322.675	283.352	133.727	130.341	108.659	140.052
ENSMUSG00000063506	Arhgap22	OTTMUSG00000023066	protein_coding	1.1037	0.0002	44.22	20.5	34.681	48.4408	58.9716	34.7977	21.5324	17.9969	20.4316	22.0554
ENSMUSG00000033220	Rac2	OTTMUSG00000070745	protein_coding	1.1034	0.0007	43.74	21.2	36.5556	29.4105	43.3942	65.6185	15.866	17.4516	19.5029	31.9804
ENSMUSG00000070802	Pnma8b	OTTMUSG00000058182	protein_coding	1.1022	0.0032	38.96	18.03	18.7465	44.9808	43.3942	48.7167	20.9657	14.1794	20.4316	16.5416
ENSMUSG00000003534	Ddr1	OTTMUSG00000031017	protein_coding	1.102	0	374.16	174.06	242.767	382.337	453.97	417.572	169.426	203.42	116.088	207.321
ENSMUSG00000039153	Runx2	OTTMUSG00000033514	protein_coding	1.1016	0.0002	70.76	32.66	47.8035	70.9312	95.6898	68.6011	32.2986	35.9939	38.077	24.261
ENSMUSG00000034949	Zfr2	OTTMUSG00000030338	protein_coding	1.1014	0	51.94	24.54	46.8662	39.7907	63.4223	57.6647	25.4989	21.8145	28.79	22.0554
ENSMUSG00000028369	Svep1	OTTMUSG00000007439	protein_coding	1.1011	0	1588.81	740.86	880.148	1605.47	1803.64	2065.99	663.538	700.79	799.618	799.509
ENSMUSG00000030403	Vasp	OTTMUSG00000024627	protein_coding	1.1001	0	424.49	197.25	371.18	444.618	394.998	487.167	250.456	187.605	181.098	169.827
ENSMUSG00000043487	Acot6	OTTMUSG00000027618	protein_coding	1.0988	0	116.34	55.06	100.294	107.262	133.521	124.277	46.4646	46.9011	58.5086	68.3718
ENSMUSG00000052512	Nav2	OTTMUSG00000043214	protein_coding	1.0982	0	1565.94	731.46	1217.58	1283.68	2114.08	1648.42	759.867	770.596	651.024	744.371
ENSMUSG00000031101	Sash3	OTTMUSG00000017509	protein_coding	1.0981	0.0062	26.3	12.57	18.7465	17.3003	33.3802	35.7919	15.2993	7.6351	13.0019	14.336
ENSMUSG00000091898	Tnnc1	OTTMUSG00000035921	protein_coding	1.0975	0.0002	1526.6	712.91	1443.48	1230.05	2052.88	1379.98	762.133	990.923	528.435	570.133
ENSMUSG00000109324	Prmt1	OTTMUSG00000020537	protein_coding	1.0968	0	692.45	323.13	547.397	736.993	775.532	709.872	336.585	322.854	305.545	327.523
ENSMUSG00000079362	Gm43302	OTTMUSG00000053879	protein_coding	1.0952	0.0004	78.37	37.08	92.7951	58.821	82.3377	79.5375	26.0655	44.7197	33.4335	44.1109
ENSMUSG00000060550	H2-Q7	OTTMUSG00000037191	protein_coding	1.093	0.0042	30.11	14.07	18.7465	27.6805	32.2675	41.7572	13.5994	17.4516	6.501	18.7471
ENSMUSG00000024063	Lbh	OTTMUSG00000028495	protein_coding	1.0919	0	420.06	196.71	347.747	444.618	467.322	420.555	198.325	209.964	169.025	209.527
ENSMUSG00000027533	Fabp5	OTTMUSG00000029875	protein_coding	1.0912	0	232.5	109.19	192.151	304.485	185.816	247.561	80.4631	113.435	110.516	132.333
ENSMUSG00000025793	Hgs	OTTMUSG00000004240	protein_coding	1.0912	0	659.86	310.69	553.021	605.51	733.251	747.653	289.554	299.404	300.901	352.887
ENSMUSG00000000782	Tcf7	OTTMUSG00000005622	protein_coding	1.0901	0.0058	22.36	10.53	14.0599	24.2204	32.2675	18.8902	12.4661	6.5443	12.0732	11.0277
ENSMUSG00000059326	Csf2ra	OTTMUSG00000074402	protein_coding	1.0885	0.002	73.66	34.51	44.0542	58.821	92.3518	99.4219	47.5979	33.2671	18.5742	38.597
ENSMUSG00000006931	P3h4	OTTMUSG00000006272	protein_coding	1.0884	0.0001	66.6	31.06	44.9916	74.3913	73.4363	73.5722	39.6649	23.9959	29.7187	30.8776
ENSMUSG00000053063	Clec12a	OTTMUSG00000026999	protein_coding	1.0879	0.0057	29.37	13.68	25.3078	29.4105	20.0281	42.7514	19.2658	11.998	10.2158	13.2333
ENSMUSG00000032841	Prr5l	OTTMUSG00000015047	protein_coding	1.086	0.0044	23.49	11.01	16.8718	17.3003	20.0281	39.7688	11.8995	13.0887	10.2158	8.8222
ENSMUSG00000012017	Scarf2	OTTMUSG00000071356	protein_coding	1.0845	0	213.85	99.82	150.909	221.444	241.45	241.595	134.861	97.0744	95.657	71.6801
ENSMUSG00000075227	Znhit2	OTTMUSG00000028978	protein_coding	1.0836	0.0002	74.94	35.17	62.8007	67.4712	78.9997	90.4739	41.3648	37.0846	26.9325	35.2887
ENSMUSG00000063904	Dpp3	OTTMUSG00000074087	protein_coding	1.0834	0	305.63	143.9	230.582	302.755	366.069	323.121	133.161	170.153	112.374	159.902
ENSMUSG00000004043	Stat5a	OTTMUSG00000002125	protein_coding	1.0831	0	370.46	174.93	310.254	356.386	391.66	423.537	165.459	179.969	186.67	167.621
ENSMUSG00000000901	Mmp11	OTTMUSG00000031859	protein_coding	1.0822	0	72.61	33.73	76.8606	79.5814	63.4223	70.5896	34.5651	40.3568	26.9325	33.0831
ENSMUSG00000045382	Cxcr4	OTTMUSG00000020918	protein_coding	1.081	0.0002	126.16	59.59	94.6698	88.2315	192.492	129.249	43.6314	79.6228	74.2967	40.8025
ENSMUSG00000064179	Tnnt1	OTTMUSG00000036009	protein_coding	1.0808	0	1787.65	844.94	1508.15	1413.43	2284.32	1944.69	821.064	1077.09	685.387	796.201
ENSMUSG00000007029	Vars	OTTMUSG00000037142	protein_coding	1.0797	0	709.33	334.56	528.651	723.152	810.025	775.491	390.983	332.125	312.975	302.159
ENSMUSG00000022372	Sla	OTTMUSG00000035627	protein_coding	1.0792	0.0014	62.51	30.09	44.9916	39.7907	76.7743	88.4855	23.799	32.1764	21.3603	43.0081
ENSMUSG00000040663	Clcf1	OTTMUSG00000028319	protein_coding	1.0786	0.0041	22.69	10.17	28.1197	27.6805	20.0281	14.9133	17.5659	9.8165	5.5722	7.7194
ENSMUSG00000020333	Acsl6	OTTMUSG00000005668	protein_coding	1.0779	0	536.89	254.07	555.833	546.689	551.885	493.133	277.088	256.32	230.32	252.535
ENSMUSG00000015396	Cd83	OTTMUSG00000067457	protein_coding	1.0777	0.0015	46.52	22.3	27.1824	55.3609	47.8449	55.6763	21.5324	15.2701	20.4316	31.9804
ENSMUSG00000049625	Tifab	OTTMUSG00000068426	protein_coding	1.0757	0.0018	42.45	20.31	32.8064	48.4408	37.8308	50.7052	19.8325	16.3609	18.5742	26.4665
ENSMUSG00000031004	Mki67	OTTMUSG00000060275	protein_coding	1.0741	0.0017	67.19	31.64	59.9888	57.091	61.1969	90.4739	49.8645	25.0866	30.6474	20.9527
ENSMUSG00000078920	Ifi47	OTTMUSG00000005538	protein_coding	1.0723	0.0013	37.92	18.29	40.3049	25.9504	36.7182	48.7167	14.166	21.2691	22.289	15.4388
ENSMUSG00000001521	Tulp3	OTTMUSG00000022778	protein_coding	1.0719	0	247.2	118.06	253.078	231.824	269.267	234.636	100.296	127.069	111.445	133.435
ENSMUSG00000091971	Hspa1a	OTTMUSG00000037921	protein_coding	1.0711	0.0001	74.14	35.86	73.1113	55.3609	103.478	64.6242	36.8317	25.632	44.578	36.3915
ENSMUSG00000020638	Cmpk2	OTTMUSG00000067128	protein_coding	1.0705	0	113.32	53.75	133.1	103.802	90.1264	126.266	52.131	63.8073	53.8651	45.2136
ENSMUSG00000061126	Cyp4f39	OTTMUSG00000073309	protein_coding	1.0694	0.0023	54.07	25.54	41.2423	41.5207	40.0562	93.4566	26.6322	35.9939	18.5742	20.9527
ENSMUSG00000025572	Tmc6	OTTMUSG00000003673	protein_coding	1.0687	0.0002	77.24	36.16	69.362	74.3913	85.6757	79.5375	58.3641	28.3588	38.077	19.8499
ENSMUSG00000026177	Slc11a1	OTTMUSG00000016632	protein_coding	1.068	0.0005	67.64	32.19	38.4303	76.1213	64.535	91.4682	30.5987	34.9032	21.3603	41.9053
ENSMUSG00000029821	Gsdme	OTTMUSG00000035970	protein_coding	1.0678	0.0108	15.63	7.59	19.6838	8.6501	22.2534	11.9306	9.0663	7.6351	3.7148	9.9249
ENSMUSG00000019880	Rspo3	OTTMUSG00000063677	protein_coding	1.0675	0.0013	34.63	16.07	34.681	34.6006	43.3942	25.8497	19.8325	18.5423	14.8593	11.0277
ENSMUSG00000030223	Ptpro	OTTMUSG00000057549	protein_coding	1.0674	0.0005	43.96	20.74	40.3049	34.6006	42.2815	58.6589	26.0655	23.4506	15.788	17.6443
ENSMUSG00000025757	Hspa4l	OTTMUSG00000023568	protein_coding	1.0671	0	300.91	143.88	314.941	257.774	360.506	270.428	139.394	137.431	177.383	121.305
ENSMUSG00000035199	Arl6ip5	OTTMUSG00000023411	protein_coding	1.0663	0	2316.01	1106.14	1896.21	2377.06	2556.92	2433.85	936.659	1129.44	1278.83	1079.61
ENSMUSG00000074221	Zfp568	OTTMUSG00000033725	protein_coding	1.0662	0	469.72	224.46	402.112	406.557	583.04	487.167	219.29	230.688	240.535	207.321
ENSMUSG00000042349	Ikbke	OTTMUSG00000034782	protein_coding	1.0639	0.0065	39.82	19.15	28.1197	27.6805	56.7463	46.7283	28.8987	10.3619	18.5742	18.7471
ENSMUSG00000046229	Scand1	OTTMUSG00000074653	protein_coding	1.0629	0	292.03	138.47	228.707	354.656	253.689	331.075	193.225	138.522	115.16	106.969
ENSMUSG00000027408	Cpxm1	OTTMUSG00000015522	protein_coding	1.0618	0.0001	123.21	58.87	99.3564	105.532	117.943	170.012	72.5301	61.0805	39.0057	62.858
ENSMUSG00000033763	Mtss2	OTTMUSG00000027473	protein_coding	1.061	0	3686.38	1767.15	3089.42	3619.22	3872.1	4164.78	1546.93	1912.58	1796.12	1812.96
ENSMUSG00000064158	Izumo1	OTTMUSG00000029510	protein_coding	1.0587	0.0022	30.88	14.19	22.4958	39.7907	33.3802	27.8381	20.3991	14.1794	11.1445	11.0277
ENSMUSG00000032875	Arhgef17	OTTMUSG00000059372	protein_coding	1.0573	0	1821.24	875.05	1275.7	1693.7	2181.95	2133.59	923.059	859.49	849.768	867.881
ENSMUSG00000027750	Postn	OTTMUSG00000029043	protein_coding	1.0569	0	916.26	440.51	823.908	941.136	1037.01	862.982	462.946	379.572	471.784	447.725
ENSMUSG00000038181	Chpf2	OTTMUSG00000030540	protein_coding	1.0568	0.0001	258.22	123.96	217.459	235.284	284.844	295.283	159.793	105.8	118.875	111.38
ENSMUSG00000030707	Coro1a	OTTMUSG00000025099	protein_coding	1.0553	0.0025	79.95	38.59	64.6754	72.6612	89.0137	93.4566	48.7312	29.9949	26.0038	49.6247
ENSMUSG00000037321	Tap1	OTTMUSG00000036473	protein_coding	1.0545	0	108.33	52.46	90.9205	86.5015	115.718	140.185	54.9643	51.264	47.3641	56.2413
ENSMUSG00000078193	Gm2000	OTTMUSG00000046249	protein_coding	1.0536	0.0057	18.98	9.56	14.9972	19.0303	20.0281	21.8728	6.2331	7.6351	11.1445	13.2333
ENSMUSG00000027386	Fbln7	OTTMUSG00000015350	protein_coding	1.0534	0	110.87	53.55	80.6099	108.992	143.535	110.358	57.7975	42.5382	63.1522	50.7275
ENSMUSG00000079547	H2-DMb1	OTTMUSG00000037116	protein_coding	1.0532	0.0119	60.22	29.21	41.2423	48.4408	56.7463	94.4508	27.7654	28.3588	23.2177	37.4942
ENSMUSG00000034201	Gas2l1	OTTMUSG00000005073	protein_coding	1.0522	0	193.42	92.58	179.029	216.254	173.577	204.809	111.628	82.895	79.8689	95.9411
ENSMUSG00000049871	Nlrc3	OTTMUSG00000042324	protein_coding	1.0507	0.0007	46.43	22.74	59.0514	46.7108	41.1689	38.7745	20.3991	21.2691	19.5029	29.7748
ENSMUSG00000038642	Ctss	OTTMUSG00000022029	protein_coding	1.0499	0	268.57	130.03	227.77	283.725	224.76	338.034	134.861	118.889	91.0134	175.341
ENSMUSG00000026213	Stk11ip	OTTMUSG00000019423	protein_coding	1.0496	0	236.56	114.91	189.339	179.923	292.633	284.347	131.461	97.6198	93.7995	136.744
ENSMUSG00000064307	Lrrc51	OTTMUSG00000023365	protein_coding	1.0488	0.0012	30.2	14.37	27.1824	36.3306	24.4788	32.8092	13.0328	16.3609	14.8593	13.2333
ENSMUSG00000046761	Fam83h	OTTMUSG00000070821	protein_coding	1.0481	0.0026	36.58	17.15	32.8064	38.0607	45.6195	29.8266	25.4989	18.5423	10.2158	14.336
ENSMUSG00000012296	Tjap1	OTTMUSG00000068901	protein_coding	1.0475	0	426.89	206.32	441.48	359.846	452.857	453.364	216.457	241.05	156.023	211.732
ENSMUSG00000024187	Fam234a	OTTMUSG00000026503	protein_coding	1.0468	0	766.93	371.28	587.702	785.433	797.786	896.786	388.15	350.122	339.907	406.923
ENSMUSG00000113640	Adat3	OTTMUSG00000065003	protein_coding	1.0467	0.0189	19.07	8.6	14.9972	22.4904	18.9154	19.8844	11.8995	14.7248	5.5722	2.2055
ENSMUSG00000018774	Cd68	OTTMUSG00000006002	protein_coding	1.0466	0	123.15	59.69	94.6698	131.482	121.281	145.156	61.1973	57.8084	43.6493	76.0912
ENSMUSG00000034023	Fancd2	OTTMUSG00000023488	protein_coding	1.0463	0.0201	15.65	7.63	17.8092	19.0303	17.8027	7.9538	7.3663	6.5443	5.5722	11.0277
ENSMUSG00000032782	Cntrob	OTTMUSG00000005973	protein_coding	1.045	0.0009	54.4	26.93	54.3648	43.2507	62.3096	57.6647	24.3656	23.9959	18.5742	40.8025
ENSMUSG00000002058	Unc119	OTTMUSG00000000135	protein_coding	1.0446	0.0003	51.59	24.78	43.1169	51.9009	46.7322	64.6242	28.3321	27.2681	14.8593	28.6721
ENSMUSG00000048677	Tpcn2	OTTMUSG00000059892	protein_coding	1.0433	0.002	59.82	28.8	60.9261	32.8706	77.887	67.6069	37.965	34.3578	24.1464	18.7471
ENSMUSG00000075590	Nrbp2	OTTMUSG00000069908	protein_coding	1.0426	0	259.37	125.84	304.63	198.953	308.21	225.688	165.459	116.707	96.5857	124.613
ENSMUSG00000056328	Myh1	OTTMUSG00000005918	protein_coding	1.0422	0	52378.5	25433.7	41874	44039.6	69231.5	54368.9	25718.7	26921.2	20591.3	28503.3
ENSMUSG00000025402	Nab2	OTTMUSG00000031880	protein_coding	1.0417	0	169.47	81.37	136.849	193.763	161.337	185.919	112.195	71.4424	66.867	74.9885
ENSMUSG00000031609	Sap30	OTTMUSG00000029898	protein_coding	1.0402	0	73.9	36.19	89.0458	76.1213	57.8589	72.578	36.8317	33.2671	37.1483	37.4942
ENSMUSG00000118646	ENSMUSG00000118646	OTTMUSG00000075053	protein_coding	1.0368	0.0002	56.05	27.29	41.2423	50.1709	61.1969	71.5838	35.1318	22.9052	21.3603	29.7748
ENSMUSG00000026956	Uap1l1	OTTMUSG00000012027	protein_coding	1.0354	0	82.05	39.61	66.55	93.4216	76.7743	91.4682	50.9978	30.5403	42.7206	34.1859
ENSMUSG00000025020	Slit1	OTTMUSG00000036377	protein_coding	1.035	0.0112	18.12	8.64	14.0599	24.2204	22.2534	11.9306	11.3328	5.4536	11.1445	6.6166
ENSMUSG00000038037	Socs1	OTTMUSG00000071213	protein_coding	1.0349	0.0264	15.55	7.39	13.1225	5.1901	20.0281	23.8613	14.7327	7.6351	2.7861	4.4111
ENSMUSG00000038569	Rad9b	OTTMUSG00000026685	protein_coding	1.0335	0.0018	22.74	10.91	22.4958	20.7604	27.8168	19.8844	11.8995	12.5433	9.2871	9.9249
ENSMUSG00000079033	Mef2b	OTTMUSG00000022207	protein_coding	1.0329	0.0063	21.98	10.14	23.4331	31.1405	14.4647	18.8902	13.5994	11.998	8.3584	6.6166
ENSMUSG00000040152	Thbs1	OTTMUSG00000015240	protein_coding	1.0328	0	1261.25	615.77	1366.62	1143.55	1508.78	1026.03	738.901	666.978	649.167	408.026
ENSMUSG00000033295	Ptprf	OTTMUSG00000008720	protein_coding	1.0326	0	303.03	148.42	264.325	287.185	368.294	292.3	168.859	116.162	147.665	161.005
ENSMUSG00000040690	Col16a1	OTTMUSG00000009516	protein_coding	1.0325	0	205.43	99.51	133.1	217.984	236.999	233.642	125.794	105.255	97.5144	69.4746
ENSMUSG00000101972	H3c11	OTTMUSG00000000433	protein_coding	1.0317	0.0149	17.49	8.11	11.2479	25.9504	8.9014	23.8613	10.1996	8.7258	10.2158	3.3083
ENSMUSG00000015950	Ncf1	OTTMUSG00000020372	protein_coding	1.0312	0.0005	86.59	42.87	67.4874	84.7715	76.7743	117.318	44.1981	33.2671	27.8612	66.1663
ENSMUSG00000038418	Egr1	OTTMUSG00000021064	protein_coding	1.0307	0.0001	413.98	202.47	281.197	401.367	522.956	450.381	256.689	167.971	174.597	210.629
ENSMUSG00000035671	Zswim4	OTTMUSG00000061278	protein_coding	1.0305	0	279.39	137.29	240.892	297.565	293.745	285.341	135.427	119.98	144.879	148.874
ENSMUSG00000036887	C1qa	OTTMUSG00000009765	protein_coding	1.0292	0.0001	435.48	213.71	290.57	444.618	388.322	618.404	222.69	186.514	152.308	293.337
ENSMUSG00000029598	Plbd2	OTTMUSG00000025296	protein_coding	1.0278	0	684.4	336.27	528.651	659.141	792.222	757.595	317.886	307.584	355.695	363.915
ENSMUSG00000028599	Tnfrsf1b	OTTMUSG00000010013	protein_coding	1.0278	0	209.34	102.75	182.778	190.303	214.746	249.549	111.628	98.7105	100.3	100.352
ENSMUSG00000022898	Vps26c	OTTMUSG00000025136	protein_coding	1.0272	0	185.06	91.04	179.966	162.623	195.83	201.827	81.0298	104.71	83.5837	94.8384
ENSMUSG00000071757	Zhx2	OTTMUSG00000028875	protein_coding	1.0255	0	1546.92	760.42	1211.02	1434.19	1840.36	1702.1	677.137	789.684	764.327	810.537
ENSMUSG00000032295	Man2c1	OTTMUSG00000033295	protein_coding	1.0246	0	319.72	156.89	287.759	273.345	391.66	326.104	208.524	136.886	124.447	157.696
ENSMUSG00000020884	Asgr1	OTTMUSG00000006017	protein_coding	1.0221	0.0058	44.55	21.88	21.5585	36.3306	65.6476	54.682	22.099	23.4506	23.2177	18.7471
ENSMUSG00000040084	Bub1b	OTTMUSG00000015367	protein_coding	1.0218	0.0221	27.84	13.46	20.6211	39.7907	21.1408	29.8266	15.2993	14.1794	11.1445	13.2333
ENSMUSG00000030579	Tyrobp	OTTMUSG00000059315	protein_coding	1.0218	0.001	65.13	31.98	71.2366	69.2012	44.5069	75.5606	43.0648	26.1774	22.289	36.3915
ENSMUSG00000008384	Sertad1	OTTMUSG00000023983	protein_coding	1.0215	0.0001	107.88	52.2	93.7324	153.973	92.3518	91.4682	67.997	50.7187	37.1483	52.933
ENSMUSG00000031659	Adcy7	OTTMUSG00000061472	protein_coding	1.0202	0.0001	348.27	171.71	273.699	318.325	389.435	411.607	201.158	149.975	168.096	167.621
ENSMUSG00000051007	Gatd1	OTTMUSG00000016603	protein_coding	1.0195	0	71.05	34.77	71.2366	74.3913	68.9856	69.5953	41.3648	29.4495	41.7919	26.4665
ENSMUSG00000060131	Atp8b4	OTTMUSG00000015754	protein_coding	1.0194	0.0021	31.07	15.76	25.3078	20.7604	43.3942	34.7977	18.6992	9.8165	15.788	18.7471
ENSMUSG00000042677	Zc3h12a	OTTMUSG00000009246	protein_coding	1.0184	0	79.58	39.16	73.1113	72.6612	89.0137	83.5144	46.4646	37.63	30.6474	41.9053
ENSMUSG00000023942	Slc29a1	OTTMUSG00000036637	protein_coding	1.0183	0	626.23	309.23	495.845	693.742	644.237	671.098	322.419	262.319	321.333	330.832
ENSMUSG00000100210	H3c7	OTTMUSG00000000572	protein_coding	1.0182	0.0006	59.41	29.21	52.4902	51.9009	46.7322	86.4971	33.9985	30.5403	26.9325	25.3637
ENSMUSG00000029810	Tmem176b	OTTMUSG00000057390	protein_coding	1.017	0	356.25	176.41	320.565	351.196	332.689	420.555	184.159	155.974	185.742	179.752
ENSMUSG00000030060	Hmces	OTTMUSG00000023514	protein_coding	1.017	0.0001	55.77	28.01	63.7381	51.9009	56.7463	50.7052	22.6657	27.2681	33.4335	28.6721
ENSMUSG00000030257	Srgap3	OTTMUSG00000022682	protein_coding	1.0169	0	102.12	51.32	93.7324	91.6916	124.619	98.4277	49.2978	41.4475	53.8651	60.6524
ENSMUSG00000109946	Brd3os	OTTMUSG00000060207	protein_coding	1.0162	0.0063	19.6	9.63	16.8718	19.0303	25.5914	16.9017	10.7662	8.7258	10.2158	8.8222
ENSMUSG00000021948	Prkcd	OTTMUSG00000025129	protein_coding	1.0141	0	162.28	80.14	150.909	131.482	166.901	199.838	87.2628	90.5301	67.7957	74.9885
ENSMUSG00000004266	Ptpn6	OTTMUSG00000038210	protein_coding	1.014	0.0002	52.39	26.66	56.2395	46.7108	48.9576	57.6647	21.5324	23.9959	26.9325	34.1859
ENSMUSG00000019139	Isyna1	OTTMUSG00000061446	protein_coding	1.0137	0	88.71	44.56	69.362	91.6916	111.267	82.5202	41.9315	29.4495	59.4373	47.4192
ENSMUSG00000028068	Iqgap3	OTTMUSG00000051871	protein_coding	1.0126	0.0199	19.66	9.41	11.2479	20.7604	17.8027	28.8324	13.5994	10.9072	6.501	6.6166
ENSMUSG00000022012	Enox1	OTTMUSG00000069152	protein_coding	1.0111	0.0021	37.86	19.04	35.6183	24.2204	47.8449	43.7456	20.9657	16.3609	22.289	16.5416
ENSMUSG00000047721	Bola2	OTTMUSG00000023279	protein_coding	1.0091	0	175.14	86.52	140.599	221.444	172.464	166.035	68.5637	93.8022	96.5857	87.119
ENSMUSG00000030218	Mgp	OTTMUSG00000057425	protein_coding	1.0088	0	1278.15	636.15	1234.46	1339.04	1259.54	1279.56	537.743	626.075	658.454	722.315
ENSMUSG00000037902	Sirpa	OTTMUSG00000015506	protein_coding	1.0087	0	557.82	277.82	435.856	548.419	571.913	675.075	268.588	230.688	294.401	317.598
ENSMUSG00000068114	Ccdc134	OTTMUSG00000070923	protein_coding	1.0076	0	170.31	83.41	160.282	167.813	179.14	173.988	94.6292	101.983	80.7976	56.2413
ENSMUSG00000030036	Mogs	OTTMUSG00000024275	protein_coding	1.0074	0	141.86	69.89	117.165	128.022	141.309	180.948	84.4296	77.9867	57.5799	59.5497
ENSMUSG00000014791	Elmo3	OTTMUSG00000062045	protein_coding	1.0073	0.0004	34.56	17.43	30.9317	36.3306	41.1689	29.8266	16.4326	15.2701	14.8593	23.1582
ENSMUSG00000042726	Trafd1	OTTMUSG00000026315	protein_coding	1.0069	0	715.31	356.5	654.252	629.731	797.786	779.468	330.352	356.667	381.699	357.298
ENSMUSG00000076431	Sox4	OTTMUSG00000000729	protein_coding	1.0064	0	220.65	109.66	257.764	252.584	209.182	163.052	103.695	101.437	148.593	84.9134
ENSMUSG00000047180	Neurl3	OTTMUSG00000045459	protein_coding	1.0063	0.0008	52.31	26.12	34.681	46.7108	52.2956	75.5606	25.4989	27.2681	24.1464	27.5693
ENSMUSG00000058806	Col13a1	OTTMUSG00000021424	protein_coding	1.0047	0.0002	50.34	24.61	48.7409	60.551	52.2956	39.7688	27.7654	25.632	18.5742	26.4665
ENSMUSG00000030739	Myh14	OTTMUSG00000017593	protein_coding	1.0045	0	721.32	359.37	643.005	702.392	717.673	822.219	370.017	376.3	307.402	383.764
ENSMUSG00000063160	Numbl	OTTMUSG00000023785	protein_coding	1.0045	0	285.38	141.83	189.339	306.215	314.886	331.075	164.326	140.703	106.801	155.491
ENSMUSG00000074129	Rpl13a	OTTMUSG00000016498	protein_coding	1.0038	0	2535.74	1263.65	2021.81	2600.23	2867.36	2653.57	1323.11	1321.96	1241.68	1167.84
ENSMUSG00000023272	Creld2	OTTMUSG00000070735	protein_coding	1.0025	0	81.05	40.26	82.4845	81.3114	77.887	82.5202	54.9643	31.0856	35.2909	39.6998
ENSMUSG00000023806	Rsph3b	OTTMUSG00000071987	protein_coding	1.0013	0	122.58	60.4	104.98	147.053	109.042	129.249	74.2301	56.1723	53.8651	57.3441
ENSMUSG00000001493	Meox1	OTTMUSG00000002088	protein_coding	1.0012	0	162.68	81.26	151.846	171.273	163.563	164.046	75.93	76.896	104.944	67.2691
ENSMUSG00000060224	Pyroxd2	OTTMUSG00000074123	protein_coding	1.0001	0.0159	21.2	10.34	12.1852	17.3003	24.4788	30.8208	14.7327	10.9072	10.2158	5.5139
ENSMUSG00000032334	Loxl1	OTTMUSG00000063237	protein_coding	0.9997	0	662.87	331.4	444.292	641.841	648.688	916.67	381.917	310.856	283.256	349.579
ENSMUSG00000037762	Slc16a9	OTTMUSG00000027942	protein_coding	0.9995	0	168.09	84.97	178.092	140.132	179.14	174.983	82.1631	78.5321	85.4412	93.7356
ENSMUSG00000028347	Tmeff1	OTTMUSG00000006852	protein_coding	0.9988	0.0101	23.2	11.34	21.5585	15.5703	27.8168	27.8381	14.7327	14.7248	9.2871	6.6166
ENSMUSG00000089989	Gm45713	OTTMUSG00000060119	protein_coding	0.9982	0	2481.37	1241.36	1992.75	2534.49	2798.37	2599.88	1298.18	1305.05	1217.54	1144.68
ENSMUSG00000023169	Slc38a1	OTTMUSG00000070888	protein_coding	0.9977	0	71.35	35.74	82.4845	57.091	62.3096	83.5144	36.2651	41.4475	34.3622	30.8776
ENSMUSG00000018427	Ypel2	OTTMUSG00000001220	protein_coding	0.9975	0	345.67	173.12	407.736	352.926	351.604	270.428	154.127	183.787	196.886	157.696
ENSMUSG00000029344	Tpst2	OTTMUSG00000024827	protein_coding	0.9971	0	196.17	96.92	152.784	205.874	210.295	215.745	117.862	102.528	90.0847	77.194
ENSMUSG00000021322	Aoah	OTTMUSG00000067332	protein_coding	0.9963	0.0044	26.71	13.72	19.6838	19.0303	42.2815	25.8497	10.7662	13.634	13.9306	16.5416
ENSMUSG00000037366	Pafah2	OTTMUSG00000010831	protein_coding	0.9962	0.0002	48.57	23.74	41.2423	53.6309	46.7322	52.6936	32.8652	21.8145	20.4316	19.8499
ENSMUSG00000036002	Fam214b	OTTMUSG00000006708	protein_coding	0.9961	0	433.02	217.22	399.3	358.116	479.562	495.121	241.389	217.054	193.171	217.246
ENSMUSG00000068220	Lgals1	OTTMUSG00000070759	protein_coding	0.9957	0	1818.18	911.9	1570.02	1963.58	1810.32	1928.79	884.528	883.486	885.988	993.597
ENSMUSG00000068735	Trp53i11	OTTMUSG00000014529	protein_coding	0.9955	0	151.22	75.12	152.784	150.513	124.619	176.971	95.7625	74.1692	91.9421	38.597
ENSMUSG00000030539	Sema4b	OTTMUSG00000021122	protein_coding	0.9951	0.0001	121.91	60.84	107.792	115.912	144.647	119.306	78.1966	55.6269	51.079	58.4469
ENSMUSG00000055805	Fmnl1	OTTMUSG00000003031	protein_coding	0.9927	0	362.4	182.24	254.952	352.926	426.153	415.584	189.825	167.426	182.027	189.677
ENSMUSG00000036246	Gmip	OTTMUSG00000027254	protein_coding	0.9924	0	88.64	43.92	80.6099	77.8513	95.6898	100.416	64.0305	41.9929	34.3622	35.2887
ENSMUSG00000053552	Ebf4	OTTMUSG00000015516	protein_coding	0.9912	0.017	13.24	6.67	14.0599	13.8402	11.1267	13.9191	7.3663	5.4536	8.3584	5.5139
ENSMUSG00000027646	Src	OTTMUSG00000016179	protein_coding	0.9901	0	132.93	66.47	101.231	153.973	141.309	135.214	83.2963	53.4455	64.0809	65.0635
ENSMUSG00000036206	Sh3bp4	OTTMUSG00000029359	protein_coding	0.9876	0	235.18	118.84	193.089	235.284	292.633	219.722	118.428	103.619	125.376	127.921
ENSMUSG00000022503	Nubp1	OTTMUSG00000025747	protein_coding	0.9875	0	102.15	50.49	88.1085	103.802	102.366	114.335	57.2308	56.7176	48.2928	39.6998
ENSMUSG00000068794	Col28a1	OTTMUSG00000022693	protein_coding	0.9874	0.0003	55.83	28.27	63.7381	60.551	52.2956	46.7283	32.8652	20.7238	29.7187	29.7748
ENSMUSG00000038459	Abhd17c	OTTMUSG00000028921	protein_coding	0.9866	0	157.58	79.46	170.593	152.243	161.337	146.15	78.7632	89.9847	57.5799	91.53
ENSMUSG00000024338	Psmb8	OTTMUSG00000037118	protein_coding	0.9864	0	109.63	54.73	83.4219	126.292	94.5771	134.22	54.9643	60.5352	48.2928	55.1386
ENSMUSG00000028194	Ddah1	OTTMUSG00000029461	protein_coding	0.9858	0	100.49	51.2	74.9859	95.1516	113.493	118.312	46.4646	46.3558	55.7225	56.2413
ENSMUSG00000017405	Nek8	OTTMUSG00000000109	protein_coding	0.9849	0.0095	25.73	12.86	26.2451	19.0303	27.8168	29.8266	20.9657	10.9072	7.4297	12.1305
ENSMUSG00000055210	Foxd2	OTTMUSG00000008587	protein_coding	0.9844	0.0092	18.59	9.99	18.7465	13.8402	18.9154	22.867	7.3663	6.5443	13.9306	12.1305
ENSMUSG00000095609	Gm21188	OTTMUSG00000068141	protein_coding	0.9844	0.0277	12.75	6.75	17.8092	3.4601	17.8027	11.9306	5.6664	6.5443	9.2871	5.5139
ENSMUSG00000023079	Gtf2ird1	OTTMUSG00000055742	protein_coding	0.9842	0	178.33	89.28	169.656	160.893	186.929	195.861	96.3291	106.346	76.1541	78.2968
ENSMUSG00000037731	Themis2	OTTMUSG00000009993	protein_coding	0.9839	0.0001	88.43	44.4	66.55	91.6916	71.211	124.277	50.9978	44.1743	42.7206	39.6998
ENSMUSG00000070327	Rnf213	OTTMUSG00000003910	protein_coding	0.9838	0	1814.37	918.09	1509.09	1771.55	1858.16	2118.68	938.925	827.314	926.851	979.261
ENSMUSG00000021458	Aopep	OTTMUSG00000030849	protein_coding	0.9829	0	643.88	325.66	741.423	494.788	738.814	600.508	438.581	301.04	249.822	313.187
ENSMUSG00000049287	Iba57	OTTMUSG00000005782	protein_coding	0.9814	0	140.12	71.37	104.98	119.372	178.028	158.081	78.7632	53.9908	85.4412	67.2691
ENSMUSG00000030084	Plxna1	OTTMUSG00000057675	protein_coding	0.9804	0	1099.01	557.07	701.119	1131.44	1255.09	1308.39	557.576	519.73	548.867	602.113
ENSMUSG00000055413	H2-Q5	OTTMUSG00000037188	protein_coding	0.9801	0.0048	24.11	12.35	22.4958	22.4904	25.5914	25.8497	6.7997	16.3609	13.0019	13.2333
ENSMUSG00000112023	Lilrb4b	OTTMUSG00000016502	protein_coding	0.9799	0.0018	47	23.98	41.2423	41.5207	54.5209	50.7052	27.7654	20.7238	17.6455	29.7748
ENSMUSG00000036306	Lzts1	OTTMUSG00000044658	protein_coding	0.9786	0.0001	97.45	49.31	69.362	83.0414	137.971	99.4219	52.6977	52.3547	43.6493	48.5219
ENSMUSG00000042106	Inka1	OTTMUSG00000042013	protein_coding	0.9777	0.0025	33.7	16.94	23.4331	43.2507	23.3661	44.7399	13.5994	19.633	15.788	18.7471
ENSMUSG00000090877	Hspa1b	OTTMUSG00000037920	protein_coding	0.9772	0.0001	66.11	33.95	68.4247	57.091	72.3237	66.6127	32.2986	32.1764	37.1483	34.1859
ENSMUSG00000031994	Adamts8	OTTMUSG00000034192	protein_coding	0.9764	0.0021	54.94	27.03	43.1169	51.9009	78.9997	45.7341	40.7982	32.7217	21.3603	13.2333
ENSMUSG00000089832	Shkbp1	OTTMUSG00000023744	protein_coding	0.9764	0.001	54.68	27.55	32.8064	51.9009	63.4223	70.5896	35.6984	22.9052	30.6474	20.9527
ENSMUSG00000023495	Pcbp4	OTTMUSG00000049661	protein_coding	0.9763	0	450.35	228.38	352.434	410.017	504.04	534.89	294.087	210.51	189.457	219.452
ENSMUSG00000003038	Hmgn2	OTTMUSG00000009711	protein_coding	0.9762	0	281.86	143.01	248.391	297.565	288.182	293.295	153.56	131.978	154.166	132.333
ENSMUSG00000050071	Bex1	OTTMUSG00000018673	protein_coding	0.9761	0	172.81	87.76	149.972	205.874	171.351	164.046	62.3306	98.1651	101.229	89.3245
ENSMUSG00000015852	Fcrls	OTTMUSG00000027492	protein_coding	0.9746	0.0019	123.18	62.81	75.9233	117.642	111.267	187.907	71.3969	54.5362	49.2215	76.0912
ENSMUSG00000064267	Hvcn1	OTTMUSG00000022575	protein_coding	0.9744	0.0012	44.99	23.24	32.8064	51.9009	35.6055	59.6531	18.1325	20.7238	23.2177	30.8776
ENSMUSG00000026480	Ncf2	OTTMUSG00000049696	protein_coding	0.9724	0.0018	67.53	33.79	72.174	62.2811	78.9997	56.6705	41.9315	46.9011	17.6455	28.6721
ENSMUSG00000028373	Astn2	OTTMUSG00000000315	protein_coding	0.9718	0.0002	65.19	32.77	47.8035	70.9312	73.4363	68.6011	32.2986	38.1753	29.7187	30.8776
ENSMUSG00000028078	Dclk2	OTTMUSG00000051762	protein_coding	0.9712	0.0019	32.98	16.59	38.4303	25.9504	36.7182	30.8208	18.6992	21.8145	9.2871	16.5416
ENSMUSG00000020400	Tnip1	OTTMUSG00000006334	protein_coding	0.9686	0	616.33	315.79	478.973	560.53	738.814	687.005	296.92	286.315	338.05	341.859
ENSMUSG00000035842	Ddx11	OTTMUSG00000068788	protein_coding	0.9669	0.0033	28.43	14.3	16.8718	24.2204	37.8308	34.7977	15.866	16.3609	13.9306	11.0277
ENSMUSG00000020340	Cyfip2	OTTMUSG00000005492	protein_coding	0.9668	0.0007	291.48	149.3	209.961	153.973	519.618	282.358	147.893	179.424	113.302	156.594
ENSMUSG00000038387	Rras	OTTMUSG00000022547	protein_coding	0.9668	0	488.76	251.07	387.115	482.678	537.42	547.815	188.125	226.325	283.256	306.57
ENSMUSG00000036459	Wtip	OTTMUSG00000008381	protein_coding	0.9664	0	63.94	32.35	51.5528	62.2811	72.3237	69.5953	39.6649	28.9042	34.3622	26.4665
ENSMUSG00000042351	Grap2	OTTMUSG00000070854	protein_coding	0.9653	0.0258	15.17	7.99	9.3732	8.6501	17.8027	24.8555	7.933	8.1804	3.7148	12.1305
ENSMUSG00000060477	Irak2	OTTMUSG00000023746	protein_coding	0.9645	0	244.59	125.34	207.149	256.044	253.689	261.48	138.261	107.436	124.447	131.23
ENSMUSG00000006356	Crip2	OTTMUSG00000052480	protein_coding	0.9642	0	877.16	449.74	638.318	870.205	1024.77	975.329	456.147	417.747	459.711	465.37
ENSMUSG00000043456	Zfp536	OTTMUSG00000042179	protein_coding	0.9642	0.0087	39.17	20.12	28.1197	44.9808	56.7463	26.8439	21.5324	16.9062	11.1445	30.8776
ENSMUSG00000002396	Ocel1	OTTMUSG00000022215	protein_coding	0.9641	0	128.35	65.29	104.98	134.942	150.211	123.283	65.7304	73.0785	47.3641	74.9885
ENSMUSG00000029771	Irf5	OTTMUSG00000035855	protein_coding	0.9639	0.0001	93.99	48.39	74.9859	93.4216	72.3237	135.214	54.3976	39.8114	46.4354	52.933
ENSMUSG00000028399	Ptprd	OTTMUSG00000000304	protein_coding	0.9636	0.0001	581.64	298.25	551.147	524.199	761.067	490.15	293.52	304.312	319.476	275.693
ENSMUSG00000002227	Mov10	OTTMUSG00000022217	protein_coding	0.9636	0	72.71	37.39	76.8606	69.2012	71.211	73.5722	34.5651	40.3568	37.1483	37.4942
ENSMUSG00000038022	Mindy4	OTTMUSG00000057885	protein_coding	0.9631	0.0002	47.78	24.49	35.6183	46.7108	60.0843	48.7167	27.1988	21.2691	24.1464	25.3637
ENSMUSG00000039745	Htatip2	OTTMUSG00000058997	protein_coding	0.963	0	70.82	36.2	76.8606	69.2012	65.6476	71.5838	30.5987	44.7197	35.2909	34.1859
ENSMUSG00000029516	Cit	OTTMUSG00000014714	protein_coding	0.9621	0.001	48.81	24.57	31.869	51.9009	47.8449	63.63	30.032	23.4506	31.5761	13.2333
ENSMUSG00000036478	Btg1	OTTMUSG00000064512	protein_coding	0.9613	0	480.66	246.56	468.662	477.488	515.167	461.318	254.422	244.322	270.254	217.246
ENSMUSG00000028581	Laptm5	OTTMUSG00000009589	protein_coding	0.9613	0.0001	292.54	150.1	174.342	307.945	288.182	399.676	170.559	142.885	110.516	176.443
ENSMUSG00000012443	Kif11	OTTMUSG00000074095	protein_coding	0.9611	0.0284	14.83	7.78	8.4359	10.3802	25.5914	14.9133	7.933	5.999	8.3584	8.8222
ENSMUSG00000022831	Hcls1	OTTMUSG00000035773	protein_coding	0.9611	0.0001	70.33	36.87	59.0514	70.9312	76.7743	74.5664	33.9985	26.7227	37.1483	49.6247
ENSMUSG00000069744	Psmb3	OTTMUSG00000002743	protein_coding	0.9608	0	599.89	306.99	501.469	704.122	587.491	606.474	321.853	317.401	300.901	287.823
ENSMUSG00000042312	S100a13	OTTMUSG00000022110	protein_coding	0.9604	0	115.15	59.17	115.291	129.752	82.3377	133.225	56.6642	59.9898	53.8651	66.1663
ENSMUSG00000029994	Anxa4	OTTMUSG00000022166	protein_coding	0.9603	0	331.9	171.19	329.938	311.405	329.351	356.925	155.26	164.699	189.457	175.341
ENSMUSG00000115219	Eef1akmt4	OTTMUSG00000069892	protein_coding	0.9597	0.0028	36.95	19.31	41.2423	31.1405	26.7041	48.7167	14.7327	20.7238	24.1464	17.6443
ENSMUSG00000063564	Col23a1	OTTMUSG00000005601	protein_coding	0.9596	0.0007	90.72	46.43	76.8606	91.6916	106.817	87.4913	58.9307	40.3568	39.0057	47.4192
ENSMUSG00000047123	Ticam1	OTTMUSG00000016637	protein_coding	0.9589	0	122.3	64.11	116.228	110.722	137.971	124.277	61.764	53.9908	61.2947	79.3995
ENSMUSG00000040372	Gpr63	OTTMUSG00000004831	protein_coding	0.9586	0.0094	24.81	13.19	18.7465	15.5703	40.0562	24.8555	12.4661	9.8165	13.9306	16.5416
ENSMUSG00000037664	Cdkn1c	OTTMUSG00000060027	protein_coding	0.9583	0.0009	560.56	288.35	389.927	852.905	478.449	520.971	237.989	255.229	296.258	363.915
ENSMUSG00000036905	C1qb	OTTMUSG00000009766	protein_coding	0.9569	0.0002	382.3	197.77	315.878	385.797	292.633	534.89	175.659	164.154	145.807	305.468
ENSMUSG00000068115	Ninl	OTTMUSG00000015788	protein_coding	0.9549	0.0303	17.39	9.2	9.3732	20.7604	15.5774	23.8613	7.933	5.999	7.4297	15.4388
ENSMUSG00000030811	Fbxl19	OTTMUSG00000046248	protein_coding	0.9547	0.0001	67.26	34.89	81.5472	60.551	62.3096	64.6242	40.2316	29.4495	39.0057	30.8776
ENSMUSG00000043895	S1pr2	OTTMUSG00000063028	protein_coding	0.954	0.0001	104.69	53	67.4874	138.402	94.5771	118.312	61.764	55.6269	48.2928	46.3164
ENSMUSG00000032254	Kif23	OTTMUSG00000062532	protein_coding	0.9539	0.0131	17.23	8.86	12.1852	19.0303	17.8027	19.8844	12.4661	5.4536	6.501	11.0277
ENSMUSG00000042129	Rassf4	OTTMUSG00000056832	protein_coding	0.9539	0	250.52	129.77	208.086	228.364	232.548	333.063	140.527	118.344	100.3	159.902
ENSMUSG00000006095	Tbcb	OTTMUSG00000023327	protein_coding	0.953	0	211.92	107.57	178.092	243.934	215.858	209.78	111.628	127.069	95.657	95.9411
ENSMUSG00000024856	Cdk2ap2	OTTMUSG00000037016	protein_coding	0.9528	0	164.43	84.41	133.1	198.953	154.661	171.006	84.9963	79.0775	91.9421	81.6051
ENSMUSG00000051790	Nlgn2	OTTMUSG00000005998	protein_coding	0.9525	0	213.72	110.13	163.094	195.493	253.689	242.589	134.294	101.983	92.8708	111.38
ENSMUSG00000051184	Zfp524	OTTMUSG00000058586	protein_coding	0.9519	0	90.16	45.96	70.2993	84.7715	91.2391	114.335	57.2308	46.3558	48.2928	31.9804
ENSMUSG00000001082	Mfsd10	OTTMUSG00000023147	protein_coding	0.9517	0.0042	63.14	31.87	44.9916	83.0414	67.873	56.6705	51.5644	26.1774	28.79	20.9527
ENSMUSG00000044813	Shb	OTTMUSG00000006723	protein_coding	0.9509	0.0001	77.98	39.72	63.7381	96.8817	85.6757	65.6185	45.3313	37.63	36.2196	39.6998
ENSMUSG00000038059	Smim3	OTTMUSG00000073577	protein_coding	0.9508	0.0056	45.87	24.2	44.0542	31.1405	64.535	43.7456	15.2993	23.9959	34.3622	23.1582
ENSMUSG00000029438	Bcl7a	OTTMUSG00000026971	protein_coding	0.9504	0	396.63	204.75	379.616	397.907	436.167	372.832	202.858	245.958	160.667	209.527
ENSMUSG00000026430	Rassf5	OTTMUSG00000021554	protein_coding	0.9501	0.0055	30.67	15.63	20.6211	34.6006	26.7041	40.763	20.3991	13.0887	15.788	13.2333
ENSMUSG00000037408	Cnnm4	OTTMUSG00000033420	protein_coding	0.95	0	262.91	136.27	212.773	275.075	271.492	292.3	132.594	131.978	127.233	153.285
ENSMUSG00000024740	Ddb1	OTTMUSG00000073759	protein_coding	0.9479	0	3306.01	1714.09	2510.15	3055.23	4073.49	3585.15	1635.33	1658.45	1885.28	1677.32
ENSMUSG00000063856	Gpx1	OTTMUSG00000050754	protein_coding	0.9479	0	682	353.59	529.588	733.533	638.674	826.196	329.219	356.667	343.622	384.867
ENSMUSG00000031548	Sfrp1	OTTMUSG00000021102	protein_coding	0.9466	0	155	80.23	132.163	171.273	162.45	154.104	59.4974	94.893	88.2273	78.2968
ENSMUSG00000032020	Ubash3b	OTTMUSG00000025903	protein_coding	0.9458	0.0075	44.04	22.81	44.0542	43.2507	50.0702	38.7745	21.5324	27.2681	14.8593	27.5693
ENSMUSG00000060147	Serpinb6a	OTTMUSG00000000739	protein_coding	0.9453	0	2126.24	1104.82	2078.99	2373.6	1839.25	2213.13	910.027	1040.01	1205.46	1263.78
ENSMUSG00000039917	Rhbdd2	OTTMUSG00000024289	protein_coding	0.9453	0	130	67.93	127.476	121.102	140.197	131.237	70.2636	62.1713	68.7244	70.5774
ENSMUSG00000024312	Wdr46	OTTMUSG00000037083	protein_coding	0.945	0	149.06	77.34	127.476	152.243	171.351	145.156	79.3298	70.897	86.3699	72.7829
ENSMUSG00000005779	Psmb4	OTTMUSG00000019673	protein_coding	0.9449	0	619.59	321.32	589.577	655.681	609.744	623.375	375.117	294.495	327.834	287.823
ENSMUSG00000018920	Cxcl16	OTTMUSG00000006042	protein_coding	0.9447	0.0005	85.53	44.76	66.55	74.3913	96.8024	104.393	37.965	47.4465	41.7919	51.8303
ENSMUSG00000037185	Krt80	OTTMUSG00000071156	protein_coding	0.9437	0	141.45	73.89	120.915	134.942	146.873	163.052	79.3298	62.7166	75.2254	78.2968
ENSMUSG00000007833	Aldh16a1	OTTMUSG00000023570	protein_coding	0.9434	0	108.06	55.7	82.4845	105.532	117.943	126.266	64.5972	55.6269	52.9364	49.6247
ENSMUSG00000041801	Phlda3	OTTMUSG00000022104	protein_coding	0.9433	0	1491.31	774.44	1219.46	1636.61	1543.28	1565.89	804.065	813.135	814.477	666.074
ENSMUSG00000027207	Galk2	OTTMUSG00000015339	protein_coding	0.9432	0.0002	54.99	28.94	60.9261	48.4408	48.9576	61.6416	31.1653	25.0866	29.7187	29.7748
ENSMUSG00000032802	Srxn1	OTTMUSG00000015842	protein_coding	0.943	0	388.49	202.31	453.665	394.447	317.111	388.74	177.359	204.511	232.177	195.191
ENSMUSG00000061143	Maml3	OTTMUSG00000026673	protein_coding	0.9413	0	238.1	124.46	213.71	204.143	304.872	229.665	115.595	129.251	115.16	137.846
ENSMUSG00000020230	Prmt2	OTTMUSG00000020177	protein_coding	0.9413	0	80.97	41.53	61.8634	84.7715	86.7884	90.4739	47.0313	41.4475	44.578	33.0831
ENSMUSG00000027861	Casq2	OTTMUSG00000031087	protein_coding	0.9398	0	677.11	352.4	556.771	676.442	820.039	655.19	405.716	334.307	351.98	317.598
ENSMUSG00000044350	Lacc1	OTTMUSG00000027801	protein_coding	0.9395	0.0044	51.32	27.35	50.6155	43.2507	56.7463	54.682	30.5987	13.634	28.79	36.3915
ENSMUSG00000035105	Egln3	OTTMUSG00000034921	protein_coding	0.9394	0	878.98	458.69	874.524	868.475	786.659	986.265	389.283	498.461	483.857	463.164
ENSMUSG00000032596	Uba7	OTTMUSG00000042010	protein_coding	0.939	0	135.23	70.23	121.852	128.022	146.873	144.162	77.6299	77.9867	49.2215	76.0912
ENSMUSG00000002395	Use1	OTTMUSG00000022213	protein_coding	0.939	0	419.69	217.96	347.747	468.838	412.801	449.387	215.891	231.233	222.89	201.807
ENSMUSG00000021996	Esd	OTTMUSG00000042019	protein_coding	0.9389	0	520.02	271.46	513.654	567.45	465.097	533.896	255.555	257.411	279.541	293.337
ENSMUSG00000020143	Dock2	OTTMUSG00000005408	protein_coding	0.9389	0.0004	178.67	93.68	143.411	138.402	209.182	223.699	105.395	79.0775	73.368	116.894
ENSMUSG00000027951	Adar	OTTMUSG00000020280	protein_coding	0.9388	0	200.17	104.75	158.408	174.733	235.886	231.653	104.262	104.164	100.3	110.277
ENSMUSG00000041319	Thoc6	OTTMUSG00000023716	protein_coding	0.9388	0.0004	55.68	28.97	49.6782	44.9808	63.4223	64.6242	33.4319	30.5403	23.2177	28.6721
ENSMUSG00000056529	Ptafr	OTTMUSG00000009789	protein_coding	0.9387	0.002	104.01	54.72	85.2965	114.182	82.3377	134.22	56.6642	31.631	62.2235	68.3718
ENSMUSG00000029061	Mmp23	OTTMUSG00000010727	protein_coding	0.9386	0.0037	32.86	16.85	18.7465	38.0607	37.8308	36.7861	23.2323	11.998	16.7167	15.4388
ENSMUSG00000044783	Hjurp	OTTMUSG00000020807	protein_coding	0.9383	0	385.35	201.87	383.366	271.615	481.787	404.647	210.224	191.422	211.745	194.088
ENSMUSG00000031765	Mt1	OTTMUSG00000061619	protein_coding	0.9372	0.0006	378.68	198.23	286.821	385.797	495.139	346.983	124.661	222.508	163.453	282.31
ENSMUSG00000032352	Lrrc1	OTTMUSG00000044852	protein_coding	0.9365	0.0045	37.39	20.07	39.3676	36.3306	40.0562	33.8034	20.9657	9.8165	24.1464	25.3637
ENSMUSG00000030341	Tnfrsf1a	OTTMUSG00000023806	protein_coding	0.9357	0	616.44	321.85	472.411	647.031	636.448	709.872	310.52	331.58	334.335	310.982
ENSMUSG00000003779	Kif20a	OTTMUSG00000073237	protein_coding	0.9335	0.0195	17.99	9.45	10.3106	17.3003	24.4788	19.8844	10.7662	7.6351	8.3584	11.0277
ENSMUSG00000070564	Ntn5	OTTMUSG00000043309	protein_coding	0.9328	0.0374	16.03	9.03	15.9345	6.9201	23.3661	17.8959	3.9665	7.0897	7.4297	17.6443
ENSMUSG00000052146	Rps10	OTTMUSG00000021337	protein_coding	0.9325	0	1066.88	558.05	789.227	1190.26	1170.53	1117.5	540.01	588.991	586.015	517.2
ENSMUSG00000010358	Ifi35	OTTMUSG00000002869	protein_coding	0.9312	0.0001	124.22	64.63	112.479	108.992	140.197	135.214	65.7304	84.5311	52.0077	56.2413
ENSMUSG00000038623	Tm6sf1	OTTMUSG00000024529	protein_coding	0.9309	0	176.07	92.41	166.844	129.752	224.76	182.936	106.529	92.1662	88.2273	82.7079
ENSMUSG00000009563	Tor2a	OTTMUSG00000012535	protein_coding	0.9308	0	74.77	39.36	62.8007	69.2012	84.563	82.5202	45.3313	33.8124	35.2909	43.0081
ENSMUSG00000001517	Foxm1	OTTMUSG00000023770	protein_coding	0.9306	0.0187	22	11.42	11.2479	20.7604	31.1548	24.8555	17.5659	7.6351	8.3584	12.1305
ENSMUSG00000021701	Plk2	OTTMUSG00000067905	protein_coding	0.9292	0	328.68	172.68	299.007	366.766	314.886	334.058	161.493	161.972	194.1	173.135
ENSMUSG00000089762	Ier5l	OTTMUSG00000016799	protein_coding	0.9282	0.0065	55.96	28.79	40.3049	69.2012	46.7322	67.6069	52.6977	16.3609	30.6474	15.4388
ENSMUSG00000059901	Adamts14	OTTMUSG00000031948	protein_coding	0.9281	0.001	44.75	23.44	44.9916	44.9808	42.2815	46.7283	28.3321	20.7238	20.4316	24.261
ENSMUSG00000037816	Fbxw17	OTTMUSG00000041997	protein_coding	0.928	0.0005	110.66	58	93.7324	74.3913	141.309	133.225	73.0968	59.9898	54.7938	44.1109
ENSMUSG00000002104	Rapsn	OTTMUSG00000014338	protein_coding	0.9276	0	255.17	132.7	195.901	269.885	262.591	292.3	150.727	149.429	122.59	108.072
ENSMUSG00000020178	Adora2a	OTTMUSG00000065083	protein_coding	0.9274	0.0046	29.71	15.18	20.6211	36.3306	21.1408	40.763	18.1325	16.3609	13.0019	13.2333
ENSMUSG00000030035	Wbp1	OTTMUSG00000024274	protein_coding	0.9262	0	223.1	116.64	196.838	261.235	194.718	239.607	121.828	112.344	113.302	119.099
ENSMUSG00000017724	Etv4	OTTMUSG00000002089	protein_coding	0.9261	0.0043	35.43	18.18	30.9317	39.7907	41.1689	29.8266	21.5324	20.7238	13.9306	16.5416
ENSMUSG00000092534	Pagr1b	OTTMUSG00000037792	protein_coding	0.926	0	200.81	106.61	164.969	169.543	247.013	221.711	114.462	83.9857	95.657	132.333
ENSMUSG00000037103	Dcaf15	OTTMUSG00000061197	protein_coding	0.9259	0	81.94	42.48	60.9261	89.9615	92.3518	84.5086	47.0313	47.4465	26.9325	48.5219
ENSMUSG00000028807	Zbtb8a	OTTMUSG00000009664	protein_coding	0.9258	0.0075	24.84	13.11	12.1852	24.2204	31.1548	31.815	13.5994	10.9072	15.788	12.1305
ENSMUSG00000027478	Dnmt3b	OTTMUSG00000016775	protein_coding	0.9255	0.0066	21.09	11.44	23.4331	10.3802	26.7041	23.8613	13.5994	9.8165	10.2158	12.1305
ENSMUSG00000021256	Vash1	OTTMUSG00000029994	protein_coding	0.9253	0	216.36	113.22	169.656	226.634	213.633	255.514	128.061	115.617	90.0847	119.099
ENSMUSG00000006281	Tep1	OTTMUSG00000069112	protein_coding	0.9248	0	465.55	244.92	399.3	418.667	563.012	481.202	302.02	232.869	192.243	252.535
ENSMUSG00000025268	Maged2	OTTMUSG00000019174	protein_coding	0.9244	0	253.94	133.98	179.966	250.854	311.548	273.41	139.394	109.618	157.88	129.024
ENSMUSG00000049538	Adamts16	OTTMUSG00000020970	protein_coding	0.9234	0.0175	24.66	13.44	18.7465	15.5703	34.4928	29.8266	15.866	7.6351	9.2871	20.9527
ENSMUSG00000020810	Cygb	OTTMUSG00000003946	protein_coding	0.9229	0	854.9	451.28	609.261	897.885	911.278	1001.18	434.048	414.475	450.423	506.172
ENSMUSG00000005950	P2rx5	OTTMUSG00000006120	protein_coding	0.9219	0	144.4	75.91	134.975	150.513	156.887	135.214	69.6969	84.5311	67.7957	81.6051
ENSMUSG00000031903	Pla2g15	OTTMUSG00000061943	protein_coding	0.9213	0	112.75	58.72	97.4817	122.832	112.38	118.312	74.7967	52.3547	54.7938	52.933
ENSMUSG00000034265	Zdhhc14	OTTMUSG00000071919	protein_coding	0.9203	0.0001	91.84	47.89	65.6127	103.802	103.478	94.4508	60.6307	40.9021	49.2215	40.8025
ENSMUSG00000020455	Trim11	OTTMUSG00000005778	protein_coding	0.9203	0	189.03	99.21	169.656	186.843	223.647	175.977	112.762	111.799	75.2254	97.0439
ENSMUSG00000030699	Tbx6	OTTMUSG00000037609	protein_coding	0.9183	0.0489	16.38	8.53	25.3078	10.3802	18.9154	10.9364	16.9993	5.4536	8.3584	3.3083
ENSMUSG00000032537	Ephb1	OTTMUSG00000021086	protein_coding	0.9178	0.0013	44.29	23.44	33.7437	43.2507	44.5069	55.6763	28.3321	19.633	20.4316	25.3637
ENSMUSG00000020422	Tns3	OTTMUSG00000005142	protein_coding	0.9173	0	799.88	422.95	666.438	899.615	840.067	793.387	425.548	423.201	385.414	457.65
ENSMUSG00000036672	Cenpt	OTTMUSG00000062059	protein_coding	0.9169	0.0047	31.72	16.88	38.4303	17.3003	33.3802	37.7803	21.5324	15.8155	21.3603	8.8222
ENSMUSG00000038147	Cd84	OTTMUSG00000026928	protein_coding	0.9166	0.0012	41	21.94	44.0542	29.4105	37.8308	52.6936	28.3321	17.4516	23.2177	18.7471
ENSMUSG00000029416	Slc15a4	OTTMUSG00000028813	protein_coding	0.9163	0	215.87	114.8	187.465	200.683	243.675	231.653	122.395	98.7105	130.019	108.072
ENSMUSG00000055541	Lair1	OTTMUSG00000027896	protein_coding	0.916	0.0073	43.16	22.61	32.8064	41.5207	45.6195	52.6936	22.099	31.0856	13.0019	24.261
ENSMUSG00000037326	Capn15	OTTMUSG00000061845	protein_coding	0.9159	0.0004	153.52	81.09	189.339	108.992	173.577	142.173	118.428	79.6228	55.7225	70.5774
ENSMUSG00000066278	Vps37b	OTTMUSG00000054785	protein_coding	0.9159	0	107.2	57.67	112.479	76.1213	126.845	113.341	67.4304	45.265	52.9364	65.0635
ENSMUSG00000024640	Psat1	OTTMUSG00000030919	protein_coding	0.9157	0.0002	82.66	44.17	68.4247	96.8817	86.7884	78.5433	44.7647	31.0856	44.578	56.2413
ENSMUSG00000028461	Ccdc107	OTTMUSG00000006917	protein_coding	0.9156	0	590.21	312.85	367.431	551.88	774.419	667.121	319.019	301.04	332.478	298.851
ENSMUSG00000049539	H1f1	OTTMUSG00000000741	protein_coding	0.9155	0.032	15.2	7.72	15.9345	10.3802	15.5774	18.8902	15.2993	7.6351	4.6435	3.3083
ENSMUSG00000070047	Fat1	OTTMUSG00000048086	protein_coding	0.9145	0	1216.4	645.76	825.783	1172.96	1517.68	1349.16	644.838	579.72	618.52	739.96
ENSMUSG00000045659	Plekha7	OTTMUSG00000043408	protein_coding	0.9144	0.0004	72.56	39.18	59.9888	58.821	87.9011	83.5144	33.4319	37.0846	34.3622	51.8303
ENSMUSG00000039994	Timeless	OTTMUSG00000024310	protein_coding	0.9142	0.0005	67.59	35.92	51.5528	88.2315	77.887	52.6936	39.6649	21.8145	38.077	44.1109
ENSMUSG00000027580	Helz2	OTTMUSG00000016565	protein_coding	0.914	0	358.9	191.72	385.24	302.755	363.844	383.769	188.692	177.243	202.458	198.499
ENSMUSG00000038545	Cul7	OTTMUSG00000024273	protein_coding	0.9129	0	282.62	149.82	186.528	307.945	314.886	321.133	166.026	133.068	145.807	154.388
ENSMUSG00000021280	Exoc3l4	OTTMUSG00000066356	protein_coding	0.9126	0.0151	18.21	9.87	19.6838	13.8402	14.4647	24.8555	7.933	11.998	7.4297	12.1305
ENSMUSG00000021536	Adcy2	OTTMUSG00000067258	protein_coding	0.9106	0	669.34	356.73	579.266	683.362	699.87	714.843	304.287	356.667	378.913	387.073
ENSMUSG00000000902	Smarcb1	OTTMUSG00000031849	protein_coding	0.9102	0	255.74	135.03	232.456	235.284	274.83	280.37	176.792	130.887	118.875	113.585
ENSMUSG00000112148	Lilrb4a	OTTMUSG00000063893	protein_coding	0.9095	0.0022	55.07	29.44	46.8662	38.0607	66.7603	68.6011	32.2986	29.4495	30.6474	25.3637
ENSMUSG00000009772	Nuak2	OTTMUSG00000021956	protein_coding	0.9095	0.0017	40.28	21.48	38.4303	38.0607	47.8449	36.7861	25.4989	19.0877	14.8593	26.4665
ENSMUSG00000023367	Tmem176a	OTTMUSG00000057391	protein_coding	0.9092	0	206.94	111.22	189.339	200.683	180.253	257.503	101.996	92.7115	124.447	125.716
ENSMUSG00000045312	Lhfpl2	OTTMUSG00000027714	protein_coding	0.9085	0	191.83	103.34	218.397	167.813	199.168	181.942	84.9963	88.894	140.235	99.2494
ENSMUSG00000020695	Mrc2	OTTMUSG00000002846	protein_coding	0.9082	0	634.86	338.05	411.485	659.141	619.758	849.063	398.349	289.042	336.192	328.626
ENSMUSG00000024940	Ltbp3	OTTMUSG00000074436	protein_coding	0.9073	0	1175.02	626.82	883.897	1089.92	1401.97	1324.3	661.271	576.447	604.589	664.971
ENSMUSG00000025512	Chid1	OTTMUSG00000028950	protein_coding	0.9072	0	141.39	75.19	134.037	155.703	153.549	122.289	91.2293	60.5352	64.0809	84.9134
ENSMUSG00000043099	Hic1	OTTMUSG00000006196	protein_coding	0.9069	0	332.23	176.16	264.325	373.686	326.013	364.878	236.29	145.066	175.526	147.771
ENSMUSG00000030493	Faap24	OTTMUSG00000024888	protein_coding	0.9059	0.0142	19.66	10.32	14.9972	17.3003	24.4788	21.8728	6.7997	16.3609	9.2871	8.8222
ENSMUSG00000026875	Traf1	OTTMUSG00000012272	protein_coding	0.9038	0.0279	20.44	10.56	17.8092	17.3003	17.8027	28.8324	11.3328	18.5423	4.6435	7.7194
ENSMUSG00000029466	Anapc7	OTTMUSG00000026723	protein_coding	0.9027	0	268.43	144.19	232.456	252.584	309.323	279.376	145.627	129.251	148.593	153.285
ENSMUSG00000073680	Tmem88b	OTTMUSG00000010852	protein_coding	0.9023	0.0194	27.03	14.2	29.0571	39.7907	23.3661	15.9075	18.1325	9.8165	16.7167	12.1305
ENSMUSG00000006215	Zbtb17	OTTMUSG00000010292	protein_coding	0.9016	0	414.18	221.43	360.87	378.877	460.646	456.347	232.89	237.232	195.029	220.554
ENSMUSG00000004562	Arhgef40	OTTMUSG00000043548	protein_coding	0.9006	0	450.16	240.73	370.243	432.507	510.716	487.167	288.421	230.688	203.387	240.404
ENSMUSG00000025226	Fbxl15	NA	protein_coding	0.9002	0.0095	27.93	14.7	21.5585	32.8706	24.4788	32.8092	20.9657	11.998	9.2871	16.5416
ENSMUSG00000049482	Ctu2	OTTMUSG00000022400	protein_coding	0.8991	0	71.94	38.03	75.9233	70.9312	72.3237	68.6011	43.6314	41.4475	30.6474	36.3915
ENSMUSG00000063931	Pepd	OTTMUSG00000031826	protein_coding	0.8991	0	321.22	171.88	235.268	358.116	350.492	341.017	177.359	157.61	178.312	174.238
ENSMUSG00000031827	Cotl1	OTTMUSG00000061656	protein_coding	0.8987	0.0003	202.8	108.55	140.599	249.124	176.915	244.578	124.661	88.3486	96.5857	124.613
ENSMUSG00000040857	Erf	OTTMUSG00000029200	protein_coding	0.8987	0	282.04	150.68	186.528	330.436	287.069	324.115	164.326	145.066	141.164	152.183
ENSMUSG00000021483	Cdk20	OTTMUSG00000067014	protein_coding	0.8985	0.001	34.18	18.66	37.493	29.4105	30.0421	39.7688	19.8325	15.8155	21.3603	17.6443
ENSMUSG00000039001	Rps21	OTTMUSG00000016278	protein_coding	0.8985	0	885.05	473.63	795.788	1013.8	800.011	930.589	491.278	501.733	473.641	427.875
ENSMUSG00000033940	Brk1	OTTMUSG00000056403	protein_coding	0.898	0	315.85	168.33	282.135	356.386	284.844	340.023	194.358	169.062	176.455	133.435
ENSMUSG00000030589	Rasgrp4	OTTMUSG00000033130	protein_coding	0.8969	0.0019	54.74	29.76	34.681	39.7907	77.887	66.6127	23.799	34.3578	22.289	38.597
ENSMUSG00000017307	Acot8	OTTMUSG00000001161	protein_coding	0.8966	0.0006	53.56	28.71	44.0542	55.3609	51.1829	63.63	36.2651	21.2691	29.7187	27.5693
ENSMUSG00000020282	Rhbdf1	OTTMUSG00000005370	protein_coding	0.896	0	344.23	184.38	266.2	351.196	391.66	367.861	227.223	167.426	165.31	177.546
ENSMUSG00000022557	Bop1	OTTMUSG00000070956	protein_coding	0.8951	0	315.21	169.07	220.271	288.915	354.942	396.693	190.392	164.154	183.884	137.846
ENSMUSG00000000126	Wnt9a	OTTMUSG00000005790	protein_coding	0.8951	0	223.05	118.72	175.28	233.554	253.689	229.665	140.527	122.161	115.16	97.0439
ENSMUSG00000034570	Inpp5j	OTTMUSG00000005023	protein_coding	0.8948	0.0005	52.68	27.82	38.4303	51.9009	56.7463	63.63	37.3984	25.0866	27.8612	20.9527
ENSMUSG00000030697	Ppp4c	OTTMUSG00000058355	protein_coding	0.8947	0	207.33	110.61	167.781	197.223	233.661	230.659	150.16	98.7105	108.659	84.9134
ENSMUSG00000029711	Epo	OTTMUSG00000021944	protein_coding	0.8941	0.0013	55.17	28.99	46.8662	60.551	64.535	48.7167	37.965	31.0856	20.4316	26.4665
ENSMUSG00000019796	Lrp11	OTTMUSG00000032764	protein_coding	0.8933	0.0039	41.26	21.58	25.3078	64.0111	38.9435	36.7861	24.3656	19.633	21.3603	20.9527
ENSMUSG00000028037	Ifi44	OTTMUSG00000022663	protein_coding	0.893	0.0093	29.6	15.77	42.1796	29.4105	28.9295	17.8959	16.4326	18.5423	14.8593	13.2333
ENSMUSG00000018821	Avpi1	OTTMUSG00000034225	protein_coding	0.8929	0.0002	74.84	39.82	49.6782	77.8513	101.253	70.5896	47.0313	38.1753	34.3622	39.6998
ENSMUSG00000027848	Olfml3	OTTMUSG00000046189	protein_coding	0.8927	0	416.47	224.16	329.001	427.317	456.195	453.364	230.623	215.963	222.89	227.171
ENSMUSG00000052384	Nrros	OTTMUSG00000028939	protein_coding	0.8917	0.0003	105.82	56.71	70.2993	114.182	104.591	134.22	71.3969	48.5372	47.3641	59.5497
ENSMUSG00000037020	Wdr62	OTTMUSG00000024362	protein_coding	0.8913	0.0005	45.51	23.73	39.3676	51.9009	40.0562	50.7052	31.1653	23.9959	23.2177	16.5416
ENSMUSG00000042759	Apobr	OTTMUSG00000029445	protein_coding	0.8913	0.0082	27.79	15.71	20.6211	22.4904	32.2675	35.7919	11.8995	10.9072	15.788	24.261
ENSMUSG00000001333	Sync	OTTMUSG00000009627	protein_coding	0.8912	0	755.89	407.57	738.612	728.342	753.279	803.329	366.617	436.835	466.212	360.606
ENSMUSG00000074277	Phldb3	OTTMUSG00000058224	protein_coding	0.8909	0.025	17.25	8.96	11.2479	20.7604	11.1267	25.8497	7.933	13.0887	9.2871	5.5139
ENSMUSG00000004267	Eno2	OTTMUSG00000022240	protein_coding	0.889	0.0238	25.1	14.03	19.6838	15.5703	42.2815	22.867	16.4326	3.8175	20.4316	15.4388
ENSMUSG00000018661	Cog1	OTTMUSG00000003397	protein_coding	0.8887	0	398.28	215.76	344.935	335.626	456.195	456.347	218.724	208.874	230.32	205.115
ENSMUSG00000003378	Grik5	OTTMUSG00000058241	protein_coding	0.8878	0.0002	97.07	52.36	93.7324	79.5814	104.591	110.358	73.0968	43.0836	43.6493	49.6247
ENSMUSG00000028698	Pik3r3	OTTMUSG00000009411	protein_coding	0.8871	0.0016	204.66	110.62	189.339	216.254	247.013	166.035	95.7625	113.981	129.09	103.66
ENSMUSG00000019464	Ptger1	OTTMUSG00000025957	protein_coding	0.886	0.032	14.5	7.75	15.9345	15.5703	15.5774	10.9364	5.0998	10.9072	8.3584	6.6166
ENSMUSG00000031887	Tradd	OTTMUSG00000027472	protein_coding	0.8859	0.0015	40.55	21.73	34.681	51.9009	37.8308	37.7803	22.6657	20.7238	14.8593	28.6721
ENSMUSG00000108596	Gm49368	OTTMUSG00000030928	protein_coding	0.8837	0.0009	123.06	67.29	89.9831	110.722	123.507	168.023	60.6307	60.5352	57.5799	90.4273
ENSMUSG00000029009	Mthfr	OTTMUSG00000010193	protein_coding	0.8836	0	152.07	82.16	165.906	112.452	147.985	181.942	108.795	77.9867	84.5125	57.3441
ENSMUSG00000025875	Tspan17	OTTMUSG00000032673	protein_coding	0.8832	0.0001	104.36	56.18	101.231	124.562	72.3237	119.306	67.4304	49.6279	49.2215	58.4469
ENSMUSG00000018654	Ikzf1	OTTMUSG00000005161	protein_coding	0.8832	0.0026	59.69	32.54	49.6782	39.7907	66.7603	82.5202	37.965	32.1764	26.9325	33.0831
ENSMUSG00000093674	Rpl41	OTTMUSG00000042126	protein_coding	0.8811	0	1540.31	835.42	1294.44	1678.13	1524.36	1664.32	834.097	867.671	834.909	805.023
ENSMUSG00000017631	Abr	OTTMUSG00000006233	protein_coding	0.8809	0	513.58	278.58	384.303	539.769	624.209	506.058	287.854	259.047	285.113	282.31
ENSMUSG00000052760	A630001G21Rik	OTTMUSG00000034229	protein_coding	0.8799	0.0462	14.34	7.87	13.1225	12.1102	12.2394	19.8844	10.1996	6.5443	3.7148	11.0277
ENSMUSG00000030148	Clec4a2	OTTMUSG00000034576	protein_coding	0.8797	0.0275	15.87	8.68	11.2479	17.3003	20.0281	14.9133	7.3663	8.7258	6.501	12.1305
ENSMUSG00000095538	Gm21983	OTTMUSG00000042285	protein_coding	0.8796	0.0001	87.87	47.52	61.8634	91.6916	103.478	94.4508	56.6642	40.9021	41.7919	50.7275
ENSMUSG00000042978	Sbk1	OTTMUSG00000058209	protein_coding	0.8796	0	381.63	206.62	288.696	380.606	459.533	397.688	247.056	203.42	188.528	187.471
ENSMUSG00000031833	Mast3	OTTMUSG00000061547	protein_coding	0.8794	0	132.95	73.58	109.667	108.992	149.098	164.046	74.2301	56.1723	66.867	97.0439
ENSMUSG00000006435	Neurl1a	OTTMUSG00000074299	protein_coding	0.8793	0	2139.02	1161.7	1467.85	2319.97	2427.85	2340.39	1319.14	1139.81	1118.16	1069.69
ENSMUSG00000046245	Pilra	OTTMUSG00000022871	protein_coding	0.8773	0.0298	16.71	8.75	7.4986	24.2204	12.2394	22.867	9.6329	8.7258	11.1445	5.5139
ENSMUSG00000029599	Ddx54	OTTMUSG00000056254	protein_coding	0.8771	0	452.61	246.25	365.557	410.017	494.026	540.855	250.456	260.683	248.894	224.965
ENSMUSG00000029291	Rufy3	OTTMUSG00000055391	protein_coding	0.8769	0	238.83	130.24	281.197	233.554	215.858	224.694	130.894	130.887	123.518	135.641
ENSMUSG00000030284	Creld1	OTTMUSG00000023299	protein_coding	0.8766	0	549.98	299.51	403.05	565.72	581.927	649.225	290.687	302.676	280.47	324.215
ENSMUSG00000021496	Pcbd2	OTTMUSG00000033504	protein_coding	0.8755	0.0046	45.25	24.39	41.2423	50.1709	47.8449	41.7572	24.9322	28.3588	16.7167	27.5693
ENSMUSG00000015094	Npdc1	OTTMUSG00000012107	protein_coding	0.8749	0	354.34	191.56	272.761	408.287	341.59	394.705	241.389	189.786	177.383	157.696
ENSMUSG00000033355	Rtp4	OTTMUSG00000060333	protein_coding	0.873	0	91.34	50.52	101.231	102.072	74.549	87.4913	38.5316	49.6279	51.079	62.858
ENSMUSG00000038775	Vill	OTTMUSG00000033841	protein_coding	0.872	0.0323	15.86	8.58	12.1852	19.0303	13.3521	18.8902	13.0328	5.4536	3.7148	12.1305
ENSMUSG00000022102	Dok2	OTTMUSG00000035182	protein_coding	0.8719	0.0123	48.2	26.16	40.3049	50.1709	36.7182	65.6185	36.2651	25.0866	10.2158	33.0831
ENSMUSG00000067212	H2-T23	OTTMUSG00000014955	protein_coding	0.8718	0	238.96	131.39	203.399	226.634	213.633	312.185	136.561	110.163	142.092	136.744
ENSMUSG00000036862	Dchs1	OTTMUSG00000014997	protein_coding	0.8711	0	427.64	233.28	283.072	437.697	462.871	526.936	233.456	238.323	262.824	198.499
ENSMUSG00000096010	H4f16	OTTMUSG00000057423	protein_coding	0.8706	0.0001	89.3	48.1	60.9261	103.802	99.0278	93.4566	57.7975	42.5382	50.1502	41.9053
ENSMUSG00000027932	Slc27a3	OTTMUSG00000029600	protein_coding	0.8705	0.0041	32.55	17.68	27.1824	43.2507	28.9295	30.8208	22.099	10.3619	19.5029	18.7471
ENSMUSG00000044600	Smim7	OTTMUSG00000036577	protein_coding	0.8705	0	393.17	214.19	327.126	390.987	443.956	410.613	239.69	223.598	224.747	168.724
ENSMUSG00000053291	Rab4b	OTTMUSG00000022790	protein_coding	0.8702	0.0001	93.91	51.13	70.2993	93.4216	113.493	98.4277	62.3306	45.265	41.7919	55.1386
ENSMUSG00000022540	Rogdi	OTTMUSG00000055592	protein_coding	0.87	0.0004	78.35	43.27	52.4902	84.7715	85.6757	90.4739	40.7982	37.0846	33.4335	61.7552
ENSMUSG00000051527	Usp29	OTTMUSG00000054322	protein_coding	0.8698	0.024	15.51	8.38	13.1225	13.8402	21.1408	13.9191	9.6329	8.7258	7.4297	7.7194
ENSMUSG00000025150	Cbr2	OTTMUSG00000004120	protein_coding	0.8698	0	208.83	113.18	150.909	256.044	194.718	233.642	141.094	109.072	90.0847	112.483
ENSMUSG00000034786	Gpsm3	OTTMUSG00000020244	protein_coding	0.8692	0.0011	57.12	30.67	37.493	55.3609	60.0843	75.5606	30.5987	40.9021	26.9325	24.261
ENSMUSG00000004677	Myo9b	OTTMUSG00000062152	protein_coding	0.8687	0	584.36	319.94	577.392	551.88	655.364	552.786	363.217	305.948	266.539	344.065
ENSMUSG00000057219	Armc7	OTTMUSG00000003446	protein_coding	0.8684	0.0103	26.23	14.42	19.6838	22.4904	28.9295	33.8034	14.166	15.8155	11.1445	16.5416
ENSMUSG00000034664	Itga2b	OTTMUSG00000002857	protein_coding	0.8682	0.0163	25.11	13.55	24.3704	19.0303	22.2534	34.7977	20.9657	13.0887	10.2158	9.9249
ENSMUSG00000032322	Pstpip1	OTTMUSG00000026139	protein_coding	0.8681	0.0115	31.19	17.34	29.9944	17.3003	36.7182	40.763	18.1325	18.5423	13.9306	18.7471
ENSMUSG00000061232	H2-K1	OTTMUSG00000037104	protein_coding	0.8676	0	1109.7	608.33	879.21	1067.43	1061.49	1430.68	594.407	633.711	565.583	639.607
ENSMUSG00000032609	Klhdc8b	OTTMUSG00000050757	protein_coding	0.8673	0.0017	69.47	37.82	71.2366	51.9009	90.1264	64.6242	53.831	37.0846	25.0751	35.2887
ENSMUSG00000090213	Peds1	OTTMUSG00000001145	protein_coding	0.8658	0	376.89	206.18	342.123	394.447	359.393	411.607	216.457	208.874	193.171	206.218
ENSMUSG00000039715	Dync2i2	OTTMUSG00000016727	protein_coding	0.8657	0.0006	45.39	24.7	44.9916	53.6309	41.1689	41.7572	28.3321	19.633	28.79	22.0554
ENSMUSG00000028931	Kcnab2	OTTMUSG00000033817	protein_coding	0.8644	0.0227	39.89	21.86	29.0571	31.1405	36.7182	62.6358	34.5651	17.4516	11.1445	24.261
ENSMUSG00000029560	Snx8	OTTMUSG00000054814	protein_coding	0.8639	0.0005	139.37	76.01	88.1085	155.703	144.647	169.017	97.4624	66.5341	70.5818	69.4746
ENSMUSG00000053158	Fes	OTTMUSG00000058666	protein_coding	0.8634	0.0008	124.73	68.95	119.978	81.3114	143.535	154.104	93.4959	56.7176	41.7919	83.8106
ENSMUSG00000031807	Pgls	OTTMUSG00000033938	protein_coding	0.8633	0.0002	153.73	83.68	124.664	167.813	152.436	170.012	100.296	91.6208	67.7957	74.9885
ENSMUSG00000051043	Gprc5c	OTTMUSG00000003463	protein_coding	0.8629	0.0001	795.83	438.41	622.383	783.703	817.814	959.421	370.017	373.573	500.574	509.48
ENSMUSG00000040033	Stat2	OTTMUSG00000064933	protein_coding	0.8626	0	265.69	146.01	228.707	262.964	255.915	315.167	147.893	148.884	138.377	148.874
ENSMUSG00000059866	Tnip2	OTTMUSG00000023093	protein_coding	0.862	0.0002	88.94	49.73	75.9233	74.3913	117.943	87.4913	45.3313	44.7197	42.7206	66.1663
ENSMUSG00000025877	Hk3	OTTMUSG00000032679	protein_coding	0.8618	0.0334	18.64	10.24	15.9345	12.1102	16.6901	29.8266	14.7327	9.8165	6.501	9.9249
ENSMUSG00000022554	Hgh1	OTTMUSG00000070950	protein_coding	0.8615	0.0091	29.17	16.29	31.869	15.5703	43.3942	25.8497	12.4661	20.7238	17.6455	14.336
ENSMUSG00000005625	Psmd4	OTTMUSG00000019658	protein_coding	0.8606	0	1012.39	556.63	854.84	1048.4	1034.78	1111.54	575.141	612.987	537.722	500.658
ENSMUSG00000007279	Scube2	OTTMUSG00000021272	protein_coding	0.8605	0.0002	69.03	38.28	59.0514	67.4712	78.9997	70.5896	47.5979	23.4506	44.578	37.4942
ENSMUSG00000023827	Agpat4	OTTMUSG00000036581	protein_coding	0.8605	0.0005	67.93	37.79	51.5528	69.2012	73.4363	77.5491	40.7982	27.8135	36.2196	46.3164
ENSMUSG00000050382	Kif7	OTTMUSG00000044965	protein_coding	0.86	0.007	23.51	12.87	29.0571	17.3003	27.8168	19.8844	16.4326	13.634	9.2871	12.1305
ENSMUSG00000004891	Nes	OTTMUSG00000026661	protein_coding	0.859	0	1175.66	648.09	1072.3	1228.32	1045.91	1356.11	724.168	568.267	660.312	639.607
ENSMUSG00000063146	Clip2	OTTMUSG00000055745	protein_coding	0.8588	0	192.12	105.47	175.28	228.364	176.915	187.907	113.328	91.0754	128.162	89.3245
ENSMUSG00000040345	Arhgap9	OTTMUSG00000064766	protein_coding	0.8587	0.012	30.97	17.26	27.1824	27.6805	41.1689	27.8381	16.4326	15.2701	18.5742	18.7471
ENSMUSG00000024210	Ip6k3	OTTMUSG00000028132	protein_coding	0.8586	0.0004	528.04	291.09	396.488	589.94	544.096	581.618	291.82	277.589	279.541	315.393
ENSMUSG00000022516	Nudt16l1	OTTMUSG00000070993	protein_coding	0.8585	0	107.63	59.54	105.918	100.342	107.929	116.324	64.5972	53.9908	62.2235	57.3441
ENSMUSG00000073889	Il11ra1	OTTMUSG00000006681	protein_coding	0.8583	0	402.25	220.65	347.747	461.918	410.576	388.74	252.156	206.692	221.961	201.807
ENSMUSG00000034974	Dapk3	OTTMUSG00000065059	protein_coding	0.8577	0	305.48	168.72	209.023	292.375	342.703	377.803	167.159	169.062	152.308	186.368
ENSMUSG00000057863	Rpl36	OTTMUSG00000072377	protein_coding	0.8557	0	828.83	456.88	751.734	911.726	742.152	909.711	451.613	485.372	461.568	428.978
ENSMUSG00000031161	Hdac6	OTTMUSG00000017170	protein_coding	0.8557	0.0001	100.43	54.85	78.7352	102.072	132.408	88.4855	64.5972	52.3547	59.4373	43.0081
ENSMUSG00000019261	Map1s	OTTMUSG00000061603	protein_coding	0.8556	0	237.35	130.63	164.032	226.634	308.21	250.543	143.36	133.068	122.59	123.51
ENSMUSG00000029605	Oas1b	OTTMUSG00000043313	protein_coding	0.8555	0.0276	16.55	8.52	17.8092	24.2204	12.2394	11.9306	11.3328	10.9072	7.4297	4.4111
ENSMUSG00000027597	Ahcy	OTTMUSG00000016006	protein_coding	0.8554	0	207.27	114.16	169.656	237.014	194.718	227.676	114.462	106.891	127.233	108.072
ENSMUSG00000037405	Icam1	OTTMUSG00000063048	protein_coding	0.8552	0	130.98	73.02	93.7324	131.482	153.549	145.156	63.4639	68.7156	70.5818	89.3245
ENSMUSG00000026395	Ptprc	OTTMUSG00000043098	protein_coding	0.8549	0.0002	223.67	124.13	189.339	166.083	283.731	255.514	128.628	123.252	106.801	137.846
ENSMUSG00000028909	Ptpru	OTTMUSG00000009567	protein_coding	0.8543	0.0068	33.08	18.29	29.0571	22.4904	48.9576	31.815	22.6657	17.9969	14.8593	17.6443
ENSMUSG00000055723	Rras2	OTTMUSG00000060367	protein_coding	0.8542	0	234.3	129.33	249.328	219.714	260.365	207.792	135.427	131.432	134.663	115.791
ENSMUSG00000038954	Supt3	OTTMUSG00000030963	protein_coding	0.854	0	128.38	71.21	107.792	124.562	156.887	124.277	64.5972	74.1692	67.7957	78.2968
ENSMUSG00000002550	Uck1	OTTMUSG00000012955	protein_coding	0.854	0	135.78	75.77	111.542	141.862	134.633	155.098	70.8302	66.5341	80.7976	84.9134
ENSMUSG00000033161	Atp1a1	OTTMUSG00000016447	protein_coding	0.8539	0	1990.41	1102.02	1625.32	1942.82	2055.1	2338.4	977.457	1074.91	1211.04	1144.68
ENSMUSG00000054855	Rnd1	OTTMUSG00000029005	protein_coding	0.8539	0.0059	30.82	16.51	34.681	31.1405	35.6055	21.8728	17.5659	21.2691	19.5029	7.7194
ENSMUSG00000036528	Ppfibp2	OTTMUSG00000059746	protein_coding	0.8538	0	366.49	203.7	441.48	301.025	417.252	306.219	218.157	185.423	182.956	228.274
ENSMUSG00000052374	Actn2	OTTMUSG00000017028	protein_coding	0.8534	0	14832.2	8211.55	12438.3	12156.9	17012.8	17721	7004.26	7883.21	8060.26	9898.48
ENSMUSG00000045374	Wdr81	OTTMUSG00000006200	protein_coding	0.8534	0	322.71	178.24	265.263	301.025	380.534	344	208.524	165.245	184.813	154.388
ENSMUSG00000034739	Mfrp	OTTMUSG00000033669	protein_coding	0.8529	0.001	63.03	34.03	50.6155	76.1213	47.8449	77.5491	35.6984	42.5382	32.5048	25.3637
ENSMUSG00000006333	Rps9	OTTMUSG00000022990	protein_coding	0.8528	0	1785.99	987.55	1593.45	1897.84	1801.42	1851.24	1083.99	1070.55	910.134	885.525
ENSMUSG00000043008	Klhl6	OTTMUSG00000035230	protein_coding	0.8527	0.0071	33.55	19.01	23.4331	29.4105	35.6055	45.7341	20.9657	10.9072	23.2177	20.9527
ENSMUSG00000097919	Gm27021	OTTMUSG00000043010	protein_coding	0.852	0.0155	24.14	13.3	22.4958	25.9504	22.2534	25.8497	14.166	14.7248	5.5722	18.7471
ENSMUSG00000030339	Ltbr	OTTMUSG00000034580	protein_coding	0.8516	0	442.15	244.97	334.625	434.237	462.871	536.878	255.555	235.596	246.108	242.61
ENSMUSG00000023092	Fhl1	OTTMUSG00000017580	protein_coding	0.8511	0	16661.1	9235.92	15617.7	18205.1	16591	16230.6	8546.66	9329.51	9740.29	9327.24
ENSMUSG00000033055	Ankrd54	OTTMUSG00000029926	protein_coding	0.8511	0.0004	77.05	41.86	63.7381	86.5015	92.3518	65.6185	54.3976	39.2661	41.7919	31.9804
ENSMUSG00000035021	Baz1a	OTTMUSG00000037585	protein_coding	0.851	0	168.02	94.38	194.026	140.132	185.816	152.115	83.863	91.0754	90.0847	112.483
ENSMUSG00000002985	Apoe	OTTMUSG00000038239	protein_coding	0.8508	0	1888.02	1047.42	1956.2	1992.99	1427.56	2175.35	916.26	1068.91	899.918	1304.58
ENSMUSG00000022999	Lmbr1l	OTTMUSG00000024113	protein_coding	0.8508	0.0003	77.17	42.53	72.174	64.0111	97.9151	74.5664	55.5309	40.3568	33.4335	40.8025
ENSMUSG00000025366	Esyt1	OTTMUSG00000064819	protein_coding	0.8506	0	841.47	466.64	691.745	801.004	924.63	948.485	482.779	457.559	465.283	460.959
ENSMUSG00000020496	Rnf187	OTTMUSG00000005779	protein_coding	0.8504	0	850.71	470	723.614	935.946	844.518	898.774	559.275	488.099	388.2	444.417
ENSMUSG00000060279	Ap2a1	OTTMUSG00000035384	protein_coding	0.8502	0	1076.47	596.16	784.54	1084.73	1249.53	1187.1	622.173	648.981	548.867	564.619
ENSMUSG00000040701	Ap1g2	OTTMUSG00000027952	protein_coding	0.8501	0.0001	77.34	42.79	74.9859	70.9312	87.9011	75.5606	49.2978	40.3568	41.7919	39.6998
ENSMUSG00000045672	Col27a1	OTTMUSG00000000244	protein_coding	0.8498	0.0027	112.74	62.92	131.225	98.6117	115.718	105.387	80.4631	38.1753	66.867	66.1663
ENSMUSG00000020614	Fam20a	OTTMUSG00000003353	protein_coding	0.8496	0	72.21	39.95	74.9859	72.6612	65.6476	75.5606	45.898	37.63	34.3622	41.9053
ENSMUSG00000005057	Sh2b2	OTTMUSG00000054381	protein_coding	0.8495	0.0009	64.93	36.26	50.6155	79.5814	67.873	61.6416	33.9985	28.9042	32.5048	49.6247
ENSMUSG00000116358	Gm49450	OTTMUSG00000071066	protein_coding	0.849	0	362.47	200.46	304.63	406.557	336.027	402.659	209.091	202.875	196.886	192.985
ENSMUSG00000079657	Rab26	OTTMUSG00000041995	protein_coding	0.8485	0.0179	19.28	10.85	20.6211	13.8402	17.8027	24.8555	13.0328	8.7258	13.9306	7.7194
ENSMUSG00000039621	Prex1	OTTMUSG00000001160	protein_coding	0.8478	0.0001	369.59	205.35	237.143	356.386	410.576	474.243	226.09	189.786	183.884	221.657
ENSMUSG00000020423	Btg2	OTTMUSG00000034725	protein_coding	0.8477	0	329.04	182.69	304.63	301.025	379.421	331.075	190.392	187.059	180.169	173.135
ENSMUSG00000022575	Gsdmd	OTTMUSG00000070816	protein_coding	0.8474	0.0063	74.13	41.45	66.55	74.3913	51.1829	104.393	53.831	22.3598	45.5067	44.1109
ENSMUSG00000040883	Tmem205	OTTMUSG00000062319	protein_coding	0.8472	0.0017	67.79	36.74	55.3021	69.2012	70.0983	76.5549	49.8645	42.5382	32.5048	22.0554
ENSMUSG00000062593	Gm49339	OTTMUSG00000016501	protein_coding	0.8464	0.0034	39.97	22.34	39.3676	29.4105	43.3942	47.7225	23.2323	23.9959	22.289	19.8499
ENSMUSG00000032059	Alg9	OTTMUSG00000034198	protein_coding	0.8461	0	134.28	74.35	116.228	148.782	127.957	144.162	80.4631	67.0795	77.0828	72.7829
ENSMUSG00000020042	Btbd11	OTTMUSG00000017451	protein_coding	0.8449	0.0065	43.08	24.22	28.1197	32.8706	55.6336	55.6763	22.6657	21.2691	35.2909	17.6443
ENSMUSG00000008668	Rps18	OTTMUSG00000037085	protein_coding	0.8434	0	1088.45	605.33	955.134	1254.27	951.334	1193.06	668.071	622.803	605.518	524.919
ENSMUSG00000039713	Plekhg5	OTTMUSG00000010225	protein_coding	0.8421	0.0001	301.53	167.29	250.266	328.706	343.816	283.352	193.792	173.425	154.166	147.771
ENSMUSG00000020476	Dbnl	OTTMUSG00000005097	protein_coding	0.8418	0	254.48	141.98	202.462	250.854	260.365	304.231	133.727	148.338	145.807	140.052
ENSMUSG00000053819	Camk2d	OTTMUSG00000023550	protein_coding	0.841	0	1424.55	795.47	1333.81	1333.85	1729.09	1301.43	723.035	835.494	846.982	776.351
ENSMUSG00000009621	Vav2	OTTMUSG00000012034	protein_coding	0.8404	0.0003	129.13	71.38	112.479	119.372	152.436	132.231	90.6627	79.0775	52.9364	62.858
ENSMUSG00000021782	Dlg5	OTTMUSG00000036719	protein_coding	0.8401	0	292.85	164.18	293.382	259.504	337.139	281.364	162.06	166.881	163.453	164.313
ENSMUSG00000027610	Gss	OTTMUSG00000016106	protein_coding	0.8401	0.0005	69.51	38.18	59.9888	74.3913	70.0983	73.5722	47.0313	37.0846	39.9345	28.6721
ENSMUSG00000003573	Homer3	OTTMUSG00000022250	protein_coding	0.8396	0.0003	82.21	45.4	82.4845	91.6916	61.1969	93.4566	57.7975	42.5382	37.1483	44.1109
ENSMUSG00000024672	Ms4a7	OTTMUSG00000028835	protein_coding	0.8393	0.0207	34	19.47	47.8035	22.4904	28.9295	36.7861	18.6992	16.3609	18.5742	24.261
ENSMUSG00000070284	Gmppb	OTTMUSG00000016525	protein_coding	0.8371	0.0001	71.11	39.37	68.4247	55.3609	80.1124	80.5317	44.7647	45.8104	37.1483	29.7748
ENSMUSG00000052105	Mtcl1	OTTMUSG00000033967	protein_coding	0.8367	0.0001	142.97	79.22	104.98	145.322	172.464	149.133	104.262	77.4414	61.2947	73.8857
ENSMUSG00000039058	Ak5	OTTMUSG00000053834	protein_coding	0.8359	0.031	18.94	10.9	26.2451	20.7604	17.8027	10.9364	9.6329	8.7258	6.501	18.7471
ENSMUSG00000091228	Gm20390	OTTMUSG00000035385	protein_coding	0.8358	0	1723.65	964.01	1450.04	1908.22	1512.12	2024.23	1080.59	1065.64	873.914	835.901
ENSMUSG00000059070	Rpl18	OTTMUSG00000023185	protein_coding	0.8352	0	1343.37	751.38	1106.98	1487.83	1315.18	1463.49	883.961	819.679	690.959	610.935
ENSMUSG00000020937	Plcd3	OTTMUSG00000003295	protein_coding	0.8344	0	102.95	57.35	104.043	110.722	104.591	92.4624	72.5301	45.265	57.5799	54.0358
ENSMUSG00000040522	Tlr8	OTTMUSG00000019575	protein_coding	0.834	0.0048	38.11	21.94	48.7409	27.6805	32.2675	43.7456	23.2323	18.5423	19.5029	26.4665
ENSMUSG00000018927	Ccl6	OTTMUSG00000000995	protein_coding	0.8338	0.0009	204.89	115.68	197.775	204.143	178.028	239.607	117.295	85.6218	96.5857	163.21
ENSMUSG00000040751	Lat2	OTTMUSG00000055759	protein_coding	0.8332	0.0254	26.16	14.71	18.7465	13.8402	32.2675	39.7688	18.6992	16.3609	8.3584	15.4388
ENSMUSG00000039783	Kmo	OTTMUSG00000025589	protein_coding	0.8331	0.0409	15.93	9.09	14.0599	8.6501	21.1408	19.8844	11.8995	6.5443	10.2158	7.7194
ENSMUSG00000030231	Plekha5	OTTMUSG00000056993	protein_coding	0.8325	0	503.04	283.63	526.776	432.507	597.505	455.352	274.821	232.324	288.828	338.551
ENSMUSG00000062116	Zfp954	OTTMUSG00000033615	protein_coding	0.8306	0.0005	52.24	30	48.7409	53.6309	57.8589	48.7167	22.6657	26.1774	38.077	33.0831
ENSMUSG00000000486	Septin1	OTTMUSG00000022181	protein_coding	0.8299	0.017	23.53	13.14	19.6838	19.0303	25.5914	29.8266	9.6329	19.0877	13.9306	9.9249
ENSMUSG00000075033	Nxpe3	OTTMUSG00000071557	protein_coding	0.8289	0.0133	23.54	13.01	25.3078	19.0303	28.9295	20.8786	18.1325	14.1794	6.501	13.2333
ENSMUSG00000067148	Polr1c	OTTMUSG00000028872	protein_coding	0.8288	0.0002	110.88	61.93	88.1085	103.802	131.295	120.3	65.7304	69.8063	60.366	51.8303
ENSMUSG00000059540	Tcea2	OTTMUSG00000016809	protein_coding	0.8282	0.0011	47.72	26.3	55.3021	51.9009	38.9435	44.7399	33.4319	27.2681	21.3603	23.1582
ENSMUSG00000036896	C1qc	OTTMUSG00000009764	protein_coding	0.8279	0.0008	366.54	206.22	243.704	437.697	273.717	511.029	235.723	184.878	167.167	237.096
ENSMUSG00000070780	Rbm47	OTTMUSG00000022238	protein_coding	0.827	0.0008	61.36	35.6	58.1141	43.2507	64.535	79.5375	36.8317	26.1774	35.2909	44.1109
ENSMUSG00000040136	Abcc8	OTTMUSG00000058299	protein_coding	0.8269	0.0002	66.12	37.26	59.9888	77.8513	68.9856	57.6647	36.8317	31.631	40.8632	39.6998
ENSMUSG00000059316	Slc27a4	OTTMUSG00000012688	protein_coding	0.826	0.0001	187.59	105.02	147.16	176.463	198.056	228.67	126.361	111.799	100.3	81.6051
ENSMUSG00000042821	Snai1	OTTMUSG00000001149	protein_coding	0.8258	0.0031	45.22	25.97	30.9317	46.7108	54.5209	48.7167	20.3991	22.3598	26.9325	34.1859
ENSMUSG00000074570	Cass4	OTTMUSG00000016152	protein_coding	0.8258	0.0196	20.76	11.7	15.9345	31.1405	11.1267	24.8555	9.6329	9.8165	13.0019	14.336
ENSMUSG00000042286	Stab1	OTTMUSG00000033286	protein_coding	0.8253	0.0001	762.95	430.42	471.474	731.803	871.222	977.317	511.111	378.481	390.986	441.109
ENSMUSG00000046034	Otulin	OTTMUSG00000070140	protein_coding	0.8253	0	204.86	116.29	192.151	202.413	245.9	178.959	93.4959	118.889	128.162	124.613
ENSMUSG00000032078	Zpr1	OTTMUSG00000021886	protein_coding	0.8247	0	278.57	156.81	238.08	302.755	278.168	295.283	146.76	164.154	159.738	156.594
ENSMUSG00000037306	Man1c1	OTTMUSG00000011212	protein_coding	0.8245	0	249.94	141.11	209.023	257.774	252.577	280.37	153.56	124.343	142.092	144.463
ENSMUSG00000046330	Rpl37a	OTTMUSG00000061689	protein_coding	0.8245	0	892.9	502.27	819.221	975.737	812.25	964.393	577.975	548.634	445.78	436.697
ENSMUSG00000036553	Sh3tc1	OTTMUSG00000024850	protein_coding	0.8243	0	129.94	72.39	121.852	133.212	142.422	122.289	82.1631	80.1682	74.2967	52.933
ENSMUSG00000028121	Bcar3	OTTMUSG00000052422	protein_coding	0.8242	0	164.17	92.85	151.846	159.163	202.506	143.167	90.6627	85.0765	115.16	80.5023
ENSMUSG00000029363	Rfc5	OTTMUSG00000025772	protein_coding	0.824	0.0076	32.77	18.41	22.4958	36.3306	34.4928	37.7803	18.1325	17.4516	20.4316	17.6443
ENSMUSG00000019433	Gipc1	OTTMUSG00000061609	protein_coding	0.824	0.0001	187.66	105.06	148.097	205.874	195.83	200.832	129.194	101.437	100.3	89.3245
ENSMUSG00000045594	Glb1	OTTMUSG00000062516	protein_coding	0.8238	0.0002	82.08	46.05	64.6754	108.992	61.1969	93.4566	41.9315	44.1743	47.3641	50.7275
ENSMUSG00000031828	Klhl36	OTTMUSG00000061657	protein_coding	0.8238	0.012	32.74	18.49	27.1824	31.1405	37.8308	34.7977	20.9657	15.2701	22.289	15.4388
ENSMUSG00000078490	Cfap74	OTTMUSG00000010614	protein_coding	0.8232	0.0138	21.12	12.08	21.5585	15.5703	24.4788	22.867	14.166	11.4526	8.3584	14.336
ENSMUSG00000001870	Ltbp1	OTTMUSG00000020204	protein_coding	0.8224	0	804.1	454.57	612.073	865.015	872.335	866.959	490.145	386.116	481.071	460.959
ENSMUSG00000021253	Tgfb3	OTTMUSG00000067423	protein_coding	0.822	0	1296.53	734.41	1104.17	1283.68	1415.32	1382.96	653.905	711.152	794.046	778.557
ENSMUSG00000016763	Scube1	OTTMUSG00000021075	protein_coding	0.822	0.0182	35.38	19.7	36.5556	55.3609	17.8027	31.815	23.2323	15.2701	20.4316	19.8499
ENSMUSG00000028796	Phc2	OTTMUSG00000009456	protein_coding	0.8215	0	398.61	225.07	339.311	389.257	466.209	399.676	238.556	220.326	221.961	219.452
ENSMUSG00000026288	Inpp5d	OTTMUSG00000035865	protein_coding	0.8213	0.0002	167.23	94.68	126.539	141.862	194.718	205.803	104.262	98.1651	71.5105	104.763
ENSMUSG00000078922	Tgtp1	OTTMUSG00000005527	protein_coding	0.8209	0.0052	35.68	20.23	44.0542	34.6006	32.2675	31.815	19.2658	23.4506	13.9306	24.261
ENSMUSG00000029283	Cdc7	OTTMUSG00000028130	protein_coding	0.8208	0.0474	12.26	7.15	13.1225	5.1901	17.8027	12.9248	5.6664	8.7258	6.501	7.7194
ENSMUSG00000025321	Itgb8	OTTMUSG00000026449	protein_coding	0.8206	0.0015	126.41	71.25	135.912	159.163	110.154	100.416	94.0625	49.0826	66.867	74.9885
ENSMUSG00000079592	C1qtnf5	OTTMUSG00000020632	protein_coding	0.8203	0.0025	61.06	33.75	47.8035	74.3913	44.5069	77.5491	35.6984	42.5382	32.5048	24.261
ENSMUSG00000027613	Eif6	OTTMUSG00000016192	protein_coding	0.8199	0	280.5	159.11	252.14	256.044	330.464	283.352	171.126	148.338	150.451	166.518
ENSMUSG00000034854	Mfsd12	OTTMUSG00000030363	protein_coding	0.8198	0.0001	105.42	58.51	68.4247	126.292	114.605	112.347	68.5637	60.5352	52.0077	52.933
ENSMUSG00000022420	Dnal4	OTTMUSG00000034900	protein_coding	0.8192	0.0007	81.71	46.93	64.6754	67.4712	82.3377	112.347	43.6314	40.3568	58.5086	45.2136
ENSMUSG00000022505	Emp2	OTTMUSG00000035738	protein_coding	0.8191	0	328.59	186.7	309.317	313.135	372.745	319.144	203.424	152.701	204.316	186.368
ENSMUSG00000009394	Syn2	OTTMUSG00000056610	protein_coding	0.8188	0.0146	25.47	14.33	30.9317	17.3003	27.8168	25.8497	16.9993	18.5423	7.4297	14.336
ENSMUSG00000025007	Aldh18a1	OTTMUSG00000026289	protein_coding	0.8172	0	112	63.69	95.6071	107.262	107.929	137.202	66.8637	59.4444	67.7957	60.6524
ENSMUSG00000008090	Fgfrl1	OTTMUSG00000054022	protein_coding	0.8171	0	356.19	202.15	297.132	323.515	446.181	357.919	226.09	188.695	187.599	206.218
ENSMUSG00000055632	Hmcn2	OTTMUSG00000011967	protein_coding	0.817	0	3207.74	1820.19	2150.22	3622.68	3279.04	3779.03	1990.05	1654.63	1793.34	1842.73
ENSMUSG00000014243	Zswim7	OTTMUSG00000005849	protein_coding	0.8168	0.0001	125.37	70.46	124.664	134.942	114.605	127.26	73.6634	80.7136	61.2947	66.1663
ENSMUSG00000059049	Frem1	OTTMUSG00000000404	protein_coding	0.8167	0.0036	63.45	35.48	49.6782	62.2811	90.1264	51.6994	48.1646	32.1764	36.2196	25.3637
ENSMUSG00000050212	Eva1b	OTTMUSG00000009357	protein_coding	0.8165	0.0047	82.42	45.76	61.8634	117.642	65.6476	84.5086	52.6977	54.5362	42.7206	33.0831
ENSMUSG00000060678	H4c3	OTTMUSG00000000559	protein_coding	0.8162	0	323.86	182.85	243.704	397.907	285.957	367.861	197.758	182.151	201.53	149.977
ENSMUSG00000033880	Lgals3bp	OTTMUSG00000003881	protein_coding	0.816	0	465.57	264.62	348.685	534.579	389.435	589.572	236.856	247.594	285.113	288.926
ENSMUSG00000035885	Cox8a	OTTMUSG00000074590	protein_coding	0.8159	0	315.16	178.34	298.069	354.656	293.745	314.173	193.225	169.607	159.738	190.78
ENSMUSG00000024737	Slc15a3	OTTMUSG00000028260	protein_coding	0.8152	0.0193	29.49	16.9	15.9345	32.8706	33.3802	35.7919	17.5659	11.4526	17.6455	20.9527
ENSMUSG00000027566	Psma7	OTTMUSG00000016235	protein_coding	0.8146	0	830.84	471.81	762.045	833.874	854.532	872.924	417.615	549.179	508.003	412.437
ENSMUSG00000034471	Caskin2	OTTMUSG00000003534	protein_coding	0.8146	0	675.58	382.9	561.457	709.312	736.589	694.959	486.745	357.212	355.695	331.934
ENSMUSG00000022089	Bin3	OTTMUSG00000069172	protein_coding	0.8143	0.0003	97.43	55.3	62.8007	110.722	106.817	109.364	54.9643	48.5372	60.366	57.3441
ENSMUSG00000002111	Spi1	OTTMUSG00000014371	protein_coding	0.8141	0.0013	57.35	32.68	47.8035	55.3609	55.6336	70.5896	30.5987	37.63	19.5029	43.0081
ENSMUSG00000041120	Nbl1	OTTMUSG00000009896	protein_coding	0.8139	0	648.54	368.33	532.4	698.932	642.012	720.809	456.147	321.764	325.977	369.428
ENSMUSG00000010066	Cacna2d2	OTTMUSG00000036844	protein_coding	0.8137	0.0149	25.84	14.97	22.4958	29.4105	25.5914	25.8497	13.0328	12.5433	11.1445	23.1582
ENSMUSG00000006651	Aplp1	OTTMUSG00000059360	protein_coding	0.8124	0.0177	20.77	11.81	20.6211	19.0303	15.5774	27.8381	13.5994	10.9072	13.9306	8.8222
ENSMUSG00000020857	Nme2	OTTMUSG00000001491	protein_coding	0.8123	0	1608.28	914.15	1350.68	1797.5	1391.95	1892.99	1014.86	1012.74	828.408	800.612
ENSMUSG00000046352	Gjb2	OTTMUSG00000034674	protein_coding	0.8122	0.0392	13.98	8.33	12.1852	15.5703	12.2394	15.9075	7.3663	4.3629	8.3584	13.2333
ENSMUSG00000045752	Tssc4	OTTMUSG00000022684	protein_coding	0.8114	0.0012	78.05	44.23	57.1768	67.4712	90.1264	97.4335	58.9307	39.2661	39.0057	39.6998
ENSMUSG00000032812	Arap1	OTTMUSG00000026043	protein_coding	0.8113	0	485.24	276.14	394.613	499.979	508.491	537.872	299.753	274.317	234.963	295.543
ENSMUSG00000030750	Nsmce1	OTTMUSG00000029028	protein_coding	0.8112	0	103.65	58.77	84.3592	105.532	112.38	112.347	59.4974	61.0805	53.8651	60.6524
ENSMUSG00000001424	Snd1	OTTMUSG00000035791	protein_coding	0.8111	0	881.06	502.18	713.304	835.604	988.053	987.26	521.31	499.006	468.998	519.405
ENSMUSG00000060216	Arrb2	OTTMUSG00000006049	protein_coding	0.811	0.0002	172.23	98.12	117.165	145.322	232.548	193.873	104.262	100.347	91.9421	95.9411
ENSMUSG00000031963	Bmper	OTTMUSG00000062429	protein_coding	0.8108	0.0004	174.7	99.25	112.479	188.573	205.844	191.884	89.5294	102.528	124.447	80.5023
ENSMUSG00000032508	Myd88	OTTMUSG00000016655	protein_coding	0.8108	0.0001	97.8	56.08	85.2965	96.8817	123.507	85.5028	45.3313	57.8084	59.4373	61.7552
ENSMUSG00000030844	Rgs10	OTTMUSG00000022902	protein_coding	0.8099	0.0016	50.03	28.95	45.9289	41.5207	58.9716	53.6878	34.5651	21.8145	24.1464	35.2887
ENSMUSG00000022199	Slc22a17	OTTMUSG00000069513	protein_coding	0.8097	0.0017	48.79	27.36	46.8662	43.2507	62.3096	42.7514	33.9985	29.9949	22.289	23.1582
ENSMUSG00000073411	H2-D1	OTTMUSG00000037094	protein_coding	0.8084	0	1969.82	1125.03	1613.14	1930.71	1799.19	2536.25	1127.05	1115.27	1074.52	1183.27
ENSMUSG00000033386	Frrs1	OTTMUSG00000054477	protein_coding	0.8081	0.0022	57.7	33.95	56.2395	36.3306	65.6476	72.578	26.6322	32.7217	33.4335	43.0081
ENSMUSG00000031490	Eif4ebp1	OTTMUSG00000061031	protein_coding	0.8079	0	364.02	206.31	316.816	408.287	338.252	392.716	215.891	218.145	201.53	189.677
ENSMUSG00000053113	Socs3	OTTMUSG00000003735	protein_coding	0.8078	0.0002	102.56	57.5	84.3592	114.182	111.267	100.416	66.2971	65.4434	46.4354	51.8303
ENSMUSG00000024816	Frmd8	OTTMUSG00000033946	protein_coding	0.8071	0.0004	96.83	54.61	84.3592	83.0414	104.591	115.329	75.3634	56.1723	48.2928	38.597
ENSMUSG00000032175	Tyk2	OTTMUSG00000063155	protein_coding	0.8069	0	269.27	153.55	241.83	250.854	297.083	287.329	150.727	172.334	141.164	149.977
ENSMUSG00000040952	Rps19	OTTMUSG00000022935	protein_coding	0.8067	0	985.42	562.34	873.586	1046.67	935.757	1085.69	584.774	610.805	532.15	521.611
ENSMUSG00000039623	Ap5z1	OTTMUSG00000054867	protein_coding	0.8066	0.0004	79.13	44.97	67.4874	77.8513	85.6757	85.5028	60.064	33.2671	50.1502	36.3915
ENSMUSG00000024525	Impa2	OTTMUSG00000074420	protein_coding	0.8062	0.0001	114.3	65.83	90.9205	98.6117	123.507	144.162	60.064	63.262	82.655	57.3441
ENSMUSG00000028793	Rnf19b	OTTMUSG00000009622	protein_coding	0.8059	0	293.11	167.64	283.072	318.325	264.816	306.219	155.827	169.607	170.882	174.238
ENSMUSG00000051864	Tbc1d22a	OTTMUSG00000070703	protein_coding	0.8058	0	288.75	164.95	270.887	273.345	292.633	318.15	184.159	166.335	138.377	170.93
ENSMUSG00000032939	Nup93	OTTMUSG00000061621	protein_coding	0.8052	0	186.8	106.47	146.223	188.573	203.619	208.786	105.962	112.344	110.516	97.0439
ENSMUSG00000048772	Tmem53	OTTMUSG00000009944	protein_coding	0.8051	0.0053	30.19	17.74	28.1197	25.9504	28.9295	37.7803	15.2993	16.9062	16.7167	22.0554
ENSMUSG00000029723	Spacdr	OTTMUSG00000022818	protein_coding	0.8039	0	561.64	321.37	484.597	557.069	587.491	617.41	373.417	305.403	258.181	348.476
ENSMUSG00000032515	Csrnp1	OTTMUSG00000062306	protein_coding	0.8035	0.0108	85.26	49.08	57.1768	93.4216	89.0137	101.41	41.3648	43.6289	47.3641	63.9607
ENSMUSG00000029233	Srd5a3	OTTMUSG00000025182	protein_coding	0.803	0.0001	69.29	39.31	66.55	84.7715	61.1969	64.6242	36.2651	39.2661	46.4354	35.2887
ENSMUSG00000038738	Shank1	OTTMUSG00000016443	protein_coding	0.8024	0.0112	31.13	18.27	27.1824	20.7604	46.7322	29.8266	22.6657	10.9072	18.5742	20.9527
ENSMUSG00000051439	Cd14	OTTMUSG00000073395	protein_coding	0.8023	0.0093	34.79	20.27	33.7437	31.1405	34.4928	39.7688	25.4989	11.998	20.4316	23.1582
ENSMUSG00000028364	Tnc	OTTMUSG00000000302	protein_coding	0.802	0	672.86	384.92	443.354	759.483	712.11	776.485	410.815	402.477	390.058	336.345
ENSMUSG00000020097	Sgpl1	OTTMUSG00000031946	protein_coding	0.8018	0	341.02	195.19	286.821	351.196	376.083	349.965	194.358	207.783	174.597	204.013
ENSMUSG00000040327	Cul9	OTTMUSG00000043230	protein_coding	0.8017	0	418.81	240.08	346.81	418.667	467.322	442.428	270.288	212.691	230.32	247.021
ENSMUSG00000056069	Otulinl	OTTMUSG00000070142	protein_coding	0.8016	0.0369	23.27	13.7	35.6183	8.6501	28.9295	19.8844	16.9993	12.5433	6.501	18.7471
ENSMUSG00000022574	Naprt	OTTMUSG00000070818	protein_coding	0.8013	0.0023	39.54	22.55	48.7409	32.8706	46.7322	29.8266	27.7654	22.9052	18.5742	20.9527
ENSMUSG00000002102	Psmc3	OTTMUSG00000014341	protein_coding	0.8004	0	1886.82	1083.62	1599.08	1809.61	2060.67	2077.92	978.59	1151.26	1122.81	1081.82
ENSMUSG00000038884	Shfl	OTTMUSG00000042070	protein_coding	0.8003	0.0006	53.73	30.46	48.7409	55.3609	51.1829	59.6531	31.1653	34.9032	26.0038	29.7748
ENSMUSG00000006638	Abhd1	OTTMUSG00000022363	protein_coding	0.7994	0.0488	19.55	11.31	22.4958	10.3802	33.3802	11.9306	16.4326	9.8165	4.6435	14.336
ENSMUSG00000043822	Adamtsl5	OTTMUSG00000019127	protein_coding	0.7993	0	443.19	254.01	366.494	456.728	439.505	510.034	299.187	239.414	206.173	271.282
ENSMUSG00000057594	Arl16	OTTMUSG00000004241	protein_coding	0.7991	0.0043	45.03	25.3	33.7437	44.9808	46.7322	54.682	34.5651	26.1774	19.5029	20.9527
ENSMUSG00000024369	Nelfe	OTTMUSG00000037262	protein_coding	0.7968	0.0006	91.63	52.64	74.0486	100.342	95.6898	96.4393	60.6307	45.265	41.7919	62.858
ENSMUSG00000006476	Nsmf	OTTMUSG00000011615	protein_coding	0.7967	0.0001	229.08	131.21	204.337	217.984	260.365	233.642	189.258	107.982	109.588	117.997
ENSMUSG00000031398	Plxna3	OTTMUSG00000017689	protein_coding	0.7967	0.0039	46.58	26.57	46.8662	48.4408	42.2815	48.7167	34.5651	21.8145	27.8612	22.0554
ENSMUSG00000050105	Fam110d	OTTMUSG00000010607	protein_coding	0.7962	0.0022	60.61	34.49	71.2366	53.6309	67.873	49.711	41.9315	38.7207	29.7187	27.5693
ENSMUSG00000020592	Sdc1	OTTMUSG00000033390	protein_coding	0.7956	0.001	140.66	80.3	86.2338	167.813	162.45	146.15	85.5629	77.9867	100.3	57.3441
ENSMUSG00000075028	Prdm11	OTTMUSG00000014494	protein_coding	0.7955	0.0118	25.79	14.94	21.5585	22.4904	32.2675	26.8439	19.2658	10.3619	15.788	14.336
ENSMUSG00000016995	Matn4	OTTMUSG00000001183	protein_coding	0.7953	0.0161	28.62	16.55	19.6838	19.0303	30.0421	45.7341	22.6657	14.1794	13.9306	15.4388
ENSMUSG00000020173	Cobl	OTTMUSG00000005168	protein_coding	0.7952	0	810.8	466.97	618.634	830.414	930.193	863.976	434.048	486.463	482	465.37
ENSMUSG00000073982	Rhog	OTTMUSG00000022529	protein_coding	0.7952	0	190.06	107.55	156.533	245.664	169.126	188.902	122.961	111.799	92.8708	102.558
ENSMUSG00000033767	Tmem131l	OTTMUSG00000051568	protein_coding	0.7936	0	224.61	129.06	182.778	200.683	289.295	225.688	145.06	130.887	130.019	110.277
ENSMUSG00000020374	Rasgef1c	OTTMUSG00000005571	protein_coding	0.7936	0.0437	13.67	8.02	11.2479	10.3802	21.1408	11.9306	10.1996	5.4536	6.501	9.9249
ENSMUSG00000038354	Ankrd35	OTTMUSG00000030279	protein_coding	0.7934	0.0212	22.05	12.82	16.8718	27.6805	17.8027	25.8497	10.7662	9.8165	18.5742	12.1305
ENSMUSG00000051486	Pcdhb11	OTTMUSG00000050726	protein_coding	0.7933	0.0482	15.55	8.81	12.1852	13.8402	22.2534	13.9191	10.1996	8.7258	13.0019	3.3083
ENSMUSG00000026854	Usp20	OTTMUSG00000011873	protein_coding	0.7925	0	226.83	130.99	209.023	202.413	259.252	236.624	142.794	126.524	130.019	124.613
ENSMUSG00000053746	Ptrh1	OTTMUSG00000012532	protein_coding	0.7925	0.0426	17.13	10	13.1225	12.1102	14.4647	28.8324	9.0663	9.8165	16.7167	4.4111
ENSMUSG00000040875	Osbpl10	OTTMUSG00000043335	protein_coding	0.7925	0.0148	50.22	28.65	45.9289	44.9808	52.2956	57.6647	37.3984	33.2671	18.5742	25.3637
ENSMUSG00000058715	Fcer1g	OTTMUSG00000021504	protein_coding	0.7918	0.0042	100.04	58.08	68.4247	102.072	93.4644	136.208	66.8637	41.9929	47.3641	76.0912
ENSMUSG00000052566	Hook2	OTTMUSG00000061398	protein_coding	0.791	0.0052	46.45	27.53	62.8007	31.1405	41.1689	50.7052	24.9322	24.5413	35.2909	25.3637
ENSMUSG00000019210	Atp6v1e1	OTTMUSG00000056828	protein_coding	0.7906	0	801.4	463.15	723.614	790.624	842.293	849.063	440.847	483.191	494.073	434.492
ENSMUSG00000057604	Lmcd1	OTTMUSG00000021202	protein_coding	0.7906	0	1340.78	775.52	1136.04	1195.45	1468.73	1562.91	784.799	767.324	826.55	723.418
ENSMUSG00000022094	Slc39a14	OTTMUSG00000033235	protein_coding	0.7906	0.0002	251.33	145.57	245.579	214.524	302.647	242.589	143.36	148.884	141.164	148.874
ENSMUSG00000031636	Pdlim3	OTTMUSG00000061186	protein_coding	0.7905	0	5839.7	3378.09	5508.66	5321.57	6475.75	6052.81	2872.31	3010.4	4256.27	3373.38
ENSMUSG00000038429	Usp5	OTTMUSG00000027216	protein_coding	0.7903	0	757.36	437.54	553.959	716.232	929.081	830.173	481.646	428.654	414.204	425.67
ENSMUSG00000054364	Rhob	OTTMUSG00000065440	protein_coding	0.79	0.0005	956.39	553.51	730.176	913.456	1144.94	1036.97	492.978	536.636	547.009	637.402
ENSMUSG00000028991	Mtor	OTTMUSG00000010950	protein_coding	0.7898	0	1153.08	667.6	882.96	1025.91	1365.25	1338.22	638.039	662.615	676.1	693.643
ENSMUSG00000017765	Slc12a4	OTTMUSG00000031019	protein_coding	0.7896	0	486.87	282.14	403.05	429.047	568.575	546.821	298.054	258.502	284.185	287.823
ENSMUSG00000054793	Cadm4	OTTMUSG00000017136	protein_coding	0.7891	0.0076	151.72	87.93	149.035	147.053	145.76	165.04	130.894	50.1733	60.366	110.277
ENSMUSG00000015869	Prpsap1	OTTMUSG00000003898	protein_coding	0.7891	0	144.59	84.02	134.975	126.292	157.999	159.075	97.4624	71.9878	81.7263	84.9134
ENSMUSG00000028962	Slc4a2	OTTMUSG00000024167	protein_coding	0.7891	0	279.07	160.4	209.961	297.565	301.534	307.214	205.691	147.248	148.593	140.052
ENSMUSG00000040552	C3ar1	OTTMUSG00000034575	protein_coding	0.7888	0.0012	117.89	68.84	104.043	124.562	96.8024	146.15	70.2636	49.0826	67.7957	88.2217
ENSMUSG00000031453	Rasa3	OTTMUSG00000029877	protein_coding	0.7886	0	537.51	311.63	450.853	565.72	560.787	572.67	295.787	293.405	305.545	351.784
ENSMUSG00000044716	Dok7	OTTMUSG00000022794	protein_coding	0.7883	0	148.04	85.1	121.852	145.322	166.901	158.081	92.3626	92.7115	71.5105	83.8106
ENSMUSG00000028541	B4galt2	OTTMUSG00000008664	protein_coding	0.7882	0.0023	68.42	39.24	45.9289	74.3913	67.873	85.5028	50.9978	31.0856	41.7919	33.0831
ENSMUSG00000002580	Mien1	OTTMUSG00000006365	protein_coding	0.7879	0	131.45	76.12	100.294	147.053	131.295	147.144	74.7967	70.897	70.5818	88.2217
ENSMUSG00000025355	Mmp19	OTTMUSG00000065154	protein_coding	0.7872	0.0002	101.5	58.69	71.2366	126.292	109.042	99.4219	60.6307	46.9011	56.6512	70.5774
ENSMUSG00000057093	Zfp607b	OTTMUSG00000027197	protein_coding	0.787	0.042	15.26	8.21	12.1852	24.2204	16.6901	7.9538	11.3328	8.7258	8.3584	4.4111
ENSMUSG00000001034	Mapk7	OTTMUSG00000005833	protein_coding	0.7867	0	97.58	56.12	83.4219	105.532	107.929	93.4566	61.1973	51.264	61.2947	50.7275
[truncated: 6,352 more rows]

## Sheet: S3 SC_ALSoD
List of genes from the ALSoD Database						Genes Common from ALS vs. CTR comparison
[truncated: 153 more rows]

## Sheet: S4 GNM_ALSoD
List of genes from the ALSoD Database						Genes Common from ALS vs. CTR comparison			Genes Common from ALS_SPD vs. ALS comparison
[truncated: 153 more rows]

[truncated: 2 more sheets: S5 DEGs SC_ALS+SPD~ALS, S6 DEGs GNM_ALS+SPD~ALS]
